# Supplementary material for: Mutations mark cell lineages and sectors in flowers of a woody angiosperm
Source: PLoS Genet. 2025 Aug 18;21(8):e1011829. doi: 10.1371/journal.pgen.1011829 (PMC12370204; doi:10.1371/journal.pgen.1011829)
Supplement: S1 Table — (XLSX) [file pgen.1011829.s015.xlsx]

## Sheet: S1_Table
Table S1. Mapping depth and coverage information for all genome samples.
#	Year	Group	Unit	SplitSample	Sample_ID	Total Reads	Clean Data (G)	Clean Depth	Mapped Depth (Mapping Quality ≥ 20)	Genome (%) covered by reads ≥ 5	Source	Average Clean Depth	Average Coverage
1	2019	Flower#1_Carpel	1	-	T847-C1-1	111017954	16.6527	69.3862	61.61	91.2	This paper	64.2524	92.0602
2	2019	Flower#1_Carpel	1	-	T847-C1-2	151527230	22.7291	94.7045	86.59	92.1	This paper
3	2019	Flower#1_Carpel	1	-	T847-C1-3	72199750	10.83	45.1248	40.69	90.8	This paper
4	2019	Flower#1_Sepal	1	-	T847-E1-1	136229624	20.4344	85.1435	78.17	92.7	This paper
5	2019	Flower#1_Sepal	1	-	T847-E1-3	104269048	15.6404	65.1682	59.09	92.1	This paper
6	2019	Flower#1_Sepal	2	-	T847-E2-1	131550534	19.7326	82.2191	73.34	92.6	This paper
7	2019	Flower#1_Sepal	3	-	T847-E3-1	58443462	8.76652	36.5272	33.23	90.5	This paper
8	2019	Flower#1_Sepal	4	-	T847-E4-1	70886228	10.6329	44.3039	40.44	90.9	This paper
9	2019	Flower#1_Sepal	5	-	T847-E5-1	90970080	13.6455	56.8563	52.32	92.1	This paper
10	2019	Flower#1_Petal	1	-	T847-P1-12	136666338	20.5	85.4165	79.07	92.4	This paper
11	2019	Flower#1_Petal	1	-	T847-P1-1	130364134	19.5546	81.4776	73.1	91.4	This paper
12	2019	Flower#1_Petal	1	-	T847-P1-7	117394456	17.6092	73.3715	68.06	92.3	This paper
13	2019	Flower#1_Petal	2	-	T847-P2-12	64682922	9.70244	40.4268	37.81	90.5	This paper
14	2019	Flower#1_Petal	2	-	T847-P2-1	43773992	6.5661	27.3587	24.79	88.5	This paper
15	2019	Flower#1_Petal	3	-	T847-P3-1	84391138	12.6587	52.7445	48.19	91.1	This paper
16	2019	Flower#1_Petal	4	-	T847-P4-3	86193658	12.929	53.871	50.4	90.8	This paper
17	2019	Flower#1_Petal	5	-	T847-P5-1	114968918	17.2453	71.8556	63.94	92.1	This paper
18	2019	Flower#1_Petal	5	-	T847-P5-3	127019564	19.0529	79.3872	72.88	92.3	This paper
19	2019	Flower#1_Stamen	1	-	T847-X1-1	87469850	13.1205	54.6687	49.69	90.4	This paper
20	2019	Flower#1_Stamen	1	-	T847-X1-3	69882532	10.4824	43.6766	37.38	90.7	This paper
21	2019	Flower#1_Stamen	2	-	T847-X2-1	64959360	9.7439	40.5996	36.8	90.4	This paper
22	2019	Flower#1_Stamen	2	-	T847-X2-3	78572802	11.7859	49.108	43.64	91.5	This paper
23	2019	Flower#1_Stamen	3	-	T847-X3-1	51916776	7.78752	32.448	29.11	89.3	This paper
24	2019	Flower#1_Stamen	3	-	T847-X3-3	290318752	43.5478	181.449	158.72	93.4	This paper
25	2019	Flower#1_Stamen	4	-	T847-X4-1	83617082	12.5426	52.2607	46.69	91.1	This paper
26	2019	Flower#1_Stamen	4	-	T847-X4-3	101328346	15.1993	63.3302	53.11	91.2	This paper
27	2019	Flower#1_Stamen	5	-	T847-X5-1	72482992	10.8724	45.3019	41	91.2	This paper
28	2019	Flower#1_Stamen	5	-	T847-X5-3	104519928	15.678	65.325	58.04	91.7	This paper
29	2019	Flower#2_Carpel	1	-	T8710-C1-1	48984054	7.34761	65.3121	52.05	90.9	This paper
30	2019	Flower#2_Carpel	1	-	T8710-C1-2	42783189	6.41748	57.0443	41.99	89.7	This paper
31	2019	Flower#2_Carpel	1	Pair1	T8710-C1-3a	46084728	6.91271	61.4463	51.67	91	This paper
32	2019	Flower#2_Carpel	1	Pair1	T8710-C1-3b	50863712	7.62956	67.8183	56.75	90.8	This paper
33	2019	Flower#2_Sepal	1	-	T8710-E1-1	50076328	7.51145	66.7684	53.89	92.4	This paper
34	2019	Flower#2_Sepal	1	Pair2	T8710-E1-2a	48657476	7.29862	64.8766	54.01	92.5	This paper
35	2019	Flower#2_Sepal	1	Pair2	T8710-E1-2b	50165260	7.52479	66.887	55.51	92.3	This paper
36	2019	Flower#2_Sepal	1	Pair3	T8710-E1-3a	51637679	7.74565	68.8502	58.35	92.5	This paper
37	2019	Flower#2_Sepal	1	Pair3	T8710-E1-3b	43163445	6.47452	57.5513	48.74	91.8	This paper
38	2019	Flower#2_Sepal	1	-	T8710-E1-4	46364173	6.95463	61.8189	52.62	92.3	This paper
39	2019	Flower#2_Sepal	2	Pair4	T8710-E2-1a	49677252	7.45159	66.2363	53.5	92.8	This paper
40	2019	Flower#2_Sepal	2	Pair4	T8710-E2-1b	45583151	6.83747	60.7775	48.93	92.6	This paper
41	2019	Flower#2_Sepal	2	-	T8710-E2-2	50984733	7.64771	67.9796	56.45	93	This paper
42	2019	Flower#2_Sepal	3	-	T8710-E3-1	54360528	8.15408	72.4807	60.82	92.9	This paper
43	2019	Flower#2_Sepal	3	Pair5	T8710-E3-2a	39377992	5.9067	52.504	44.18	92.7	This paper
44	2019	Flower#2_Sepal	3	Pair5	T8710-E3-2b	48073351	7.211	64.0978	53.45	92.9	This paper
45	2019	Flower#2_Sepal	4	Pair6	T8710-E4-1a	46275677	6.94135	61.7009	51.77	92.8	This paper
46	2019	Flower#2_Sepal	4	Pair6	T8710-E4-1b	40982485	6.14737	54.6433	45.85	92.6	This paper
47	2019	Flower#2_Sepal	4	-	T8710-E4-2	43287943	6.49319	57.7173	48.04	92.6	This paper
48	2019	Flower#2_Sepal	5	Pair7	T8710-E5-1a	51230493	7.68457	68.3073	56.44	92.9	This paper
49	2019	Flower#2_Sepal	5	Pair7	T8710-E5-1b	48239091	7.23586	64.3188	53.27	92.7	This paper
50	2019	Flower#2_Sepal	5	-	T8710-E5-2	54095580	8.11434	72.1274	59.76	93	This paper
51	2019	Flower#2_Petal	1	Pair8	T8710-P1-1a	50427290	7.56409	67.2364	53.6	92.7	This paper
52	2019	Flower#2_Petal	1	Pair8	T8710-P1-1b	46091606	6.91374	61.4555	49.49	92.7	This paper
53	2019	Flower#2_Petal	1	-	T8710-P1-2	43814183	6.57213	58.4189	48.88	92.8	This paper
54	2019	Flower#2_Petal	1	Pair9	T8710-P1-3a	44866630	6.72999	59.8222	49.93	92.7	This paper
55	2019	Flower#2_Petal	1	Pair9	T8710-P1-3b	38379941	5.75699	51.1733	42.96	92.5	This paper
56	2019	Flower#2_Petal	1	-	T8710-P1-4	41468769	6.22032	55.2917	46.17	92.6	This paper
57	2019	Flower#2_Petal	1	-	T8710-P1-6	43814233	6.57213	58.419	49.02	92.8	This paper
58	2019	Flower#2_Petal	1	-	T8710-P1-7	45241419	6.78621	60.3219	51.07	92.8	This paper
59	2019	Flower#2_Petal	1	Pair10	T8710-P1-9a	43961507	6.59423	58.6153	49.02	92.7	This paper
60	2019	Flower#2_Petal	1	Pair10	T8710-P1-9b	43853657	6.57805	58.4715	49.49	92.5	This paper
61	2019	Flower#2_Petal	1	-	T8710-P1-10	45753904	6.86309	61.0052	51.4	92.9	This paper
62	2019	Flower#2_Petal	1	Pair11	T8710-P1-11a	46982832	7.04742	62.6438	53.02	92.9	This paper
63	2019	Flower#2_Petal	1	Pair11	T8710-P1-11b	41702938	6.25544	55.6039	47.56	92.7	This paper
64	2019	Flower#2_Petal	1	-	T8710-P1-12	49082060	7.36231	65.4427	55.17	92.8	This paper
65	2019	Flower#2_Petal	2	-	T8710-P2-1	48311912	7.24679	64.4159	52.28	92.5	This paper
66	2019	Flower#2_Petal	2	Pair12	T8710-P2-5a	44852797	6.72792	59.8037	49.17	92.3	This paper
67	2019	Flower#2_Petal	2	Pair12	T8710-P2-5b	38554899	5.78323	51.4065	42.29	91.1	This paper
68	2019	Flower#2_Petal	2	-	T8710-P2-10	53129406	7.96941	70.8392	59.11	91.8	This paper
69	2019	Flower#2_Petal	2	-	T8710-P2-11	46223221	6.93348	61.631	51.7	92.3	This paper
70	2019	Flower#2_Petal	3	-	T8710-P3-1	44727618	6.70914	59.6368	49.44	92.7	This paper
71	2019	Flower#2_Petal	3	Pair13	T8710-P3-3a	50442119	7.56632	67.2562	55.44	92.9	This paper
72	2019	Flower#2_Petal	3	Pair13	T8710-P3-3b	49869568	7.48044	66.4928	55.28	92.6	This paper
73	2019	Flower#2_Petal	4	Pair14	T8710-P4-1a	47390645	7.1086	63.1875	50.91	92.5	This paper
74	2019	Flower#2_Petal	4	Pair14	T8710-P4-1b	40561612	6.08424	54.0821	43.88	92	This paper
75	2019	Flower#2_Petal	4	-	T8710-P4-3	45219923	6.78299	60.2932	51.46	92.5	This paper
76	2019	Flower#2_Petal	5	Pair15	T8710-P5-2a	51326456	7.69897	68.4353	56.81	92.6	This paper
77	2019	Flower#2_Petal	5	Pair15	T8710-P5-2b	39081205	5.86218	52.1083	43.73	92.2	This paper
78	2019	Flower#2_Petal	5	-	T8710-P5-3	43367066	6.50506	57.8228	48.56	92.5	This paper
79	2019	Flower#2_Stamen	1	Pair16	T8710-X1-1a	43289474	6.49342	57.7193	43.52	92	This paper
80	2019	Flower#2_Stamen	1	Pair16	T8710-X1-1b	45021201	6.75318	60.0283	45.2	91.5	This paper
81	2019	Flower#2_Stamen	1	-	T8710-X1-2	48169928	7.22549	64.2266	47.34	92.3	This paper
82	2019	Flower#2_Stamen	1	-	T8710-X1-3	47002771	7.05042	62.6704	47.24	91.5	This paper
83	2019	Flower#2_Stamen	2	-	T8710-X2-1	43511394	6.52671	58.0152	46.05	91.3	This paper
84	2019	Flower#2_Stamen	2	Pair17	T8710-X2-2a	47770838	7.16563	63.6945	47.47	92.3	This paper
85	2019	Flower#2_Stamen	2	Pair17	T8710-X2-2b	43922484	6.58837	58.5633	43.97	91.9	This paper
86	2019	Flower#2_Stamen	2	-	T8710-X2-3	54969230	8.24538	73.2923	54	92.5	This paper
87	2019	Flower#2_Stamen	3	-	T8710-X3-1	40386258	6.05794	53.8483	41.41	92.1	This paper
88	2019	Flower#2_Stamen	3	Pair18	T8710-X3-2a	51523048	7.72846	68.6974	51.64	92.4	This paper
89	2019	Flower#2_Stamen	3	Pair18	T8710-X3-2b	49247412	7.38711	65.6632	49.98	92.2	This paper
90	2019	Flower#2_Stamen	3	-	T8710-X3-3	55775468	8.36632	74.3673	56.87	92.5	This paper
91	2019	Flower#2_Stamen	4	-	T8710-X4-1	44008633	6.60129	58.6782	45.79	91.5	This paper
92	2019	Flower#2_Stamen	4	Pair19	T8710-X4-2a	49028156	7.35422	65.3709	49.27	91.8	This paper
93	2019	Flower#2_Stamen	4	Pair19	T8710-X4-2b	50801240	7.62019	67.735	51.08	91.8	This paper
94	2019	Flower#2_Stamen	4	-	T8710-X4-3	46317646	6.94765	61.7569	48.45	91.8	This paper
95	2019	Flower#2_Stamen	5	-	T8710-X5-1	44225987	6.6339	58.968	46.66	92	This paper
96	2019	Flower#2_Stamen	5	Pair20	T8710-X5-2a	50690150	7.60352	67.5869	52.84	92.9	This paper
97	2019	Flower#2_Stamen	5	Pair20	T8710-X5-2b	50046861	7.50703	66.7291	52.94	92.8	This paper
98	2019	Flower#2_Stamen	5	-	T8710-X5-3	40891556	6.13373	54.5221	43.76	92.4	This paper
99	2019	Leaf at Flower#2	1	-	T8710L1-1	63176169	9.47643	84.2349	73.91	92.1	This paper
100	2019	Leaf at Flower#2	1	-	T8710L1-2	63016704	9.45251	84.0223	74.18	92.5	This paper
101	2019	Leaf at Flower#2	1	-	T8710L1-3	65113480	9.76702	86.818	76.31	92.2	This paper
102	2019	Leaf at Flower#2	1	-	T8710L1-4	57052163	8.55782	76.0696	66.68	92.3	This paper
103	2019	Leaf at Flower#2	1	-	T8710L1-5	64623647	9.69355	86.1649	75.53	92.3	This paper
104	2019	Leaf at Flower#2	1	-	T8710L1-6	54408001	8.1612	72.544	63.53	92	This paper
105	2019	Leaf at Flower#2	1	-	T8710L1-7	61541188	9.23118	82.0549	71.63	92.6	This paper
106	2019	Leaf at Flower#2	1	-	T8710L1-8	57256258	8.58844	76.3417	66.95	92.4	This paper
107	2019	Leaf at Flower#2	1	-	T8710L1-9	60523981	9.0786	80.6986	70.98	92.6	This paper
108	2019	Leaf at Flower#2	1	-	T8710L1-10	61550053	9.23251	82.0667	72.45	92.4	This paper
109	2017	Branch1-1_Leaves	1	-	DHQ1_B1-1-L3	108274690	16.2412	67.6717	49.47	93.3	This paper	69.7295	93.375
110	2017	Branch1-1_Leaves	1	-	DHQ1_B1-1-4-L1	120298056	18.0447	75.1863	57.47	93.6	This paper
111	2017	Branch1-1_Leaves	1	-	DHQ1_B1-1-8-1-L1	106013140	15.902	66.2582	50.77	93.2	This paper
112	2017	Branch1-1_Leaves	1	-	DHQ1_B1-1-10-L1	111682894	16.7524	69.8018	53.19	93.4	This paper
113	2016	Branch1-1_Leaves	1	-	DHQ1_B1-1-L1	101199162	15.1799	63.2495	47.59	92.5	Wang et al. 2019	57.4304	92.524
114	2016	Branch1-1_Leaves	1	-	DHQ1_B1-1-L2	71181522	10.6772	44.4885	33.67	91.7	Wang et al. 2019
115	2016	Branch1-3_Leaves	1	-	DHQ1_B1-3-L1	70083920	10.5126	43.8025	34.4	92.3	Wang et al. 2019
116	2016	Branch1-3_Leaves	1	-	DHQ1_B1-3-L2	77916000	11.6874	48.6975	36.37	92.3	Wang et al. 2019
117	2016	Branch1-4_Leaves	1	-	DHQ1_B1-4-L1	80057794	12.0087	50.0361	39.11	92.5	Wang et al. 2019
118	2016	Branch1-4_Leaves	1	-	DHQ1_B1-4-L2	74136644	11.1205	46.3354	35.24	92.6	Wang et al. 2019
119	2016	Branch1-5_Leaves	1	-	DHQ1_B1-5-L1	69529970	10.4295	43.4562	34.67	92.6	Wang et al. 2019
120	2016	Branch1-5_Leaves	1	-	DHQ1_B1-5-L2	80571234	12.0857	50.357	38.64	92.4	Wang et al. 2019
121	2016	Branch1-6_Leaves	1	-	DHQ1_B1-6-L1	89118934	13.3678	55.6993	43.62	92.8	Wang et al. 2019
122	2016	Branch1-6_Leaves	1	-	DHQ1_B1-6-L2	99849860	14.9775	62.4062	46.39	92.8	Wang et al. 2019
123	2016	Branch1-7_Leaves	1	-	DHQ1_B1-7-L1	100728268	15.1092	62.9552	49.28	93	Wang et al. 2019
124	2016	Branch1-7_Leaves	1	-	DHQ1_B1-7-L2	110583012	16.5875	69.1144	51.83	93	Wang et al. 2019
125	2016	Branch1-8_Leaves	1	-	DHQ1_B1-8-L1	105009666	15.7514	65.631	51.01	92.8	Wang et al. 2019
126	2016	Branch1-8_Leaves	1	-	DHQ1_B1-8-L2	101244108	15.1866	63.2776	47.51	93	Wang et al. 2019
127	2016	Branch1-9_Leaves	1	-	DHQ1_B1-9-L1	117332364	17.5999	73.3327	52.29	92.9	Wang et al. 2019
128	2016	Branch1-9_Leaves	1	-	DHQ1_B1-9-L2	96302682	14.4454	60.1892	45.55	92.8	Wang et al. 2019
129	2016	Branch1-10_Leaves	1	-	DHQ1_B1-10-L1	96751512	14.5127	60.4697	45.01	92.7	Wang et al. 2019
130	2016	Branch1-10_Leaves	1	-	DHQ1_B1-10-L2	109784454	16.4677	68.6153	51.1	92.5	Wang et al. 2019
131	2016	Branch1-11_Leaves	1	-	DHQ1_B1-11-L1	78576522	11.7865	49.1103	36.43	92.2	Wang et al. 2019
132	2016	Branch1-11_Leaves	1	-	DHQ1_B1-11-L2	126139816	18.921	78.8374	57.92	92.9	Wang et al. 2019
133	2016	Branch1-12_Leaves	1	-	DHQ1_B1-12-L1	88468546	13.2703	55.2928	39.46	92.1	Wang et al. 2019
134	2016	Branch1-12_Leaves	1	-	DHQ1_B1-12-L2	110785912	16.6179	69.2412	50.87	92.6	Wang et al. 2019
135	2016	Branch1-13_Leaves	1	-	DHQ1_B1-13-L1	88089622	13.2134	55.056	41.37	92.4	Wang et al. 2019
136	2016	Branch1-13_Leaves	1	-	DHQ1_B1-13-L2	117270022	17.5905	73.2938	52.67	92.8	Wang et al. 2019
137	2016	Branch1-14_Leaves	1	-	DHQ1_B1-14-L1	80614388	12.0922	50.384	37.69	92	Wang et al. 2019
138	2016	Branch1-14_Leaves	1	-	DHQ1_B1-14-L2	107275002	16.0913	67.0469	50.16	92.9	Wang et al. 2019
139	2016	Branch1-15_Leaves	1	-	DHQ1_B1-15-L1	82355132	12.3533	51.472	38.74	92.4	Wang et al. 2019
140	2016	Branch1-16_Leaves	1	-	DHQ1_B1-16-L1	84196120	12.6294	52.6226	39.48	92.2	Wang et al. 2019
141	2016	Branch1_First_Leaf	1	-	DHQ1_B1-L1	95296776	14.2945	59.5605	44.96	92.6	Wang et al. 2019
142	2016	Branch2_Leaves	1	-	DHQ1_B2-L1	121158416	18.1738	75.724	56.53	93.1	Wang et al. 2019
143	2016	Branch2_Leaves	1	-	DHQ1_B2-1-L1	85130754	12.7696	53.2067	40.88	92.7	Wang et al. 2019
144	2016	Branch2_Leaves	1	-	DHQ1_B2-1-L2	65447450	9.81712	40.9047	32.04	92.2	Wang et al. 2019
145	2016	Branch2_Leaves	1	-	DHQ1_B2-2-L1	84319808	12.648	52.6999	39.85	92.6	Wang et al. 2019
146	2016	Branch2_Leaves	1	-	DHQ1_B2-2-L2	68484492	10.2727	42.8028	33.99	92.4	Wang et al. 2019
147	2016	Branch2_Leaves	1	-	DHQ1_B2-3-L1	88247296	13.2371	55.1546	41.87	92.2	Wang et al. 2019
148	2016	Branch2_Leaves	1	-	DHQ1_B2-3-L2	95845818	14.3769	59.9036	47.83	92.8	Wang et al. 2019
149	2016	Branch2_Leaves	1	-	DHQ1_B2-4-L1	103789734	15.5685	64.8686	49.33	92.8	Wang et al. 2019
150	2016	Branch2_Leaves	1	-	DHQ1_B2-4-L2	80392522	12.0589	50.2453	40.01	92.4	Wang et al. 2019
151	2016	Branch2_Leaves	1	-	DHQ1_B2-5-L1	80663840	12.0996	50.4149	38.68	92.5	Wang et al. 2019
152	2016	Branch2_Leaves	1	-	DHQ1_B2-5-L2	79041504	11.8562	49.4009	39.25	92.6	Wang et al. 2019
153	2016	Branch2_Leaves	1	-	DHQ1_B2-6-L1	87121426	13.0682	54.4509	41.53	92.9	Wang et al. 2019
154	2016	Branch2_Leaves	1	-	DHQ1_B2-6-L2	66503032	9.97545	41.5644	32.79	91.7	Wang et al. 2019
155	2016	Branch2_Leaves	1	-	DHQ1_B2-7-L1	94427350	14.1641	59.0171	45.41	92.6	Wang et al. 2019
156	2016	Branch2_Leaves	1	-	DHQ1_B2-7-L2	79582462	11.9374	49.739	39.11	92.1	Wang et al. 2019
157	2016	Branch2_Leaves	1	-	DHQ1_B2-8-L1	79334848	11.9002	49.5843	38.45	92.2	Wang et al. 2019
158	2016	Branch2_Leaves	1	-	DHQ1_B2-8-L2	80747174	12.1121	50.467	40.32	92.4	Wang et al. 2019
159	2016	Branch2_Leaves	1	-	DHQ1_B2-9-L1	109089988	16.3635	68.1812	51.85	93	Wang et al. 2019
160	2016	Branch2_Leaves	1	-	DHQ1_B2-9-L2	72931886	10.9398	45.5824	34	92.2	Wang et al. 2019
161	2016	Branch2_Leaves	1	-	DHQ1_B2-10-L1	72983078	10.9475	45.6144	34.2	92	Wang et al. 2019
162	2016	Branch2_Leaves	1	-	DHQ1_B2-10-L2	73342134	11.0013	45.8388	33.16	91.7	Wang et al. 2019
163	2016	Branch2_Leaves	1	-	DHQ1_B2-11-L1	90347846	13.5522	56.4674	42.04	92.5	Wang et al. 2019
164	2016	Branch2_Leaves	1	-	DHQ1_B2-11-L2	108816628	16.3225	68.0104	49.87	92.8	Wang et al. 2019
165	2016	Branch2_Leaves	1	-	DHQ1_B2-12-L1	91065656	13.6598	56.916	43.05	92.3	Wang et al. 2019
166	2016	Branch2_Leaves	1	-	DHQ1_B2-12-L2	95761892	14.3643	59.8512	44.62	92.7	Wang et al. 2019
167	2016	Branch2_Leaves	1	-	DHQ1_B2-13-L1	88979714	13.347	55.6123	41.92	92.5	Wang et al. 2019
168	2016	Branch2_Leaves	1	-	DHQ1_B2-13-L2	79540594	11.9311	49.7129	37.44	92.5	Wang et al. 2019
169	2016	Branch2_Leaves	1	-	DHQ1_B2-14-L1	87898760	13.1848	54.9367	40.47	92.5	Wang et al. 2019
170	2016	Branch2_Leaves	1	-	DHQ1_B2-14-L2	78138278	11.7207	48.8364	36.45	92	Wang et al. 2019
171	2016	Branch2_Leaves	1	-	DHQ1_B2-15-L1	88131850	13.2198	55.0824	40.39	92.3	Wang et al. 2019
172	2016	Branch2_Leaves	1	-	DHQ1_B2-15-L2	115596022	17.3394	72.2475	54.28	92.9	Wang et al. 2019
173	2016	Branch2_Leaves	1	-	DHQ1_B2-16-L1	82894522	12.4342	51.8091	39.15	92.4	Wang et al. 2019
174	2016	Branch2_Leaves	1	-	DHQ1_B2-16-L2	77916234	11.6874	48.6976	35.72	92	Wang et al. 2019
175	2016	Branch3_Leaves	1	-	DHQ1_B3-1-L1	106565706	15.9849	66.6036	48.43	92.7	Wang et al. 2019
176	2016	Branch3_Leaves	1	-	DHQ1_B3-2-L1	106239654	15.9359	66.3998	49.28	92.7	Wang et al. 2019
177	2016	Branch3_Leaves	1	-	DHQ1_B3-3-L1	118178412	17.7268	73.8615	54.27	92.8	Wang et al. 2019
178	2016	Branch3_Leaves	1	-	DHQ1_B3-4-L1	119553508	17.933	74.7209	55.7	92.6	Wang et al. 2019
179	2016	Branch3_Leaves	1	-	DHQ1_B3-5-L1	133778158	20.0667	83.6113	63.58	93.1	Wang et al. 2019
180	2016	Branch3_Leaves	1	-	DHQ1_B3-L1	98802722	14.8204	61.7517	46.16	92.7	Wang et al. 2019
181	2016	Branch4_Leaves	1	-	DHQ1_B4-1-1-L1	86222808	12.9334	53.8893	42.4	92.5	Wang et al. 2019
182	2016	Branch4_Leaves	1	-	DHQ1_B4-1-2-L1	78610042	11.7915	49.1313	38.47	92.5	Wang et al. 2019
183	2016	Branch4_Leaves	1	-	DHQ1_B4-1-3-L1	92122946	13.8184	57.5768	44.88	92.5	Wang et al. 2019
184	2016	Branch4_Leaves	1	-	DHQ1_B4-1-4-L1	81454850	12.2182	50.9093	38.46	92.5	Wang et al. 2019
185	2016	Branch4_Leaves	1	-	DHQ1_B4-1-L1	106157590	15.9236	66.3485	51.63	92.7	Wang et al. 2019
186	2016	Branch4_Leaves	1	-	DHQ1_B4-2-L1	91926378	13.789	57.454	44.48	92.6	Wang et al. 2019
187	2016	Branch4_Leaves	1	-	DHQ1_B4-3-L1	107913776	16.1871	67.4461	52.09	92.6	Wang et al. 2019
