# Supplementary material for: Mutations mark cell lineages and sectors in flowers of a woody angiosperm
Source: PLoS Genet. 2025 Aug 18;21(8):e1011829. doi: 10.1371/journal.pgen.1011829 (PMC12370204; doi:10.1371/journal.pgen.1011829)
Supplement: S2 Table — (XLSX) [file pgen.1011829.s016.xlsx]

## Sheet: S2_Table
Table S2. Genomic locations of all de novo point mutations.
ID	SampleLocation	Year	Chr	Base	Ref	Alt	Location Type	SamplesDetected	Present in Flower#1	Present in Flower#2	Present in any leaf	Citation
M1	Flower#1	2019	Pp01	15443885	G	A	5_prime_UTR_variant	2	Yes	No	No	This paper
M2	Flower#1	2019	Pp01	25870685	G	A	downstream_gene_variant	3	Yes	No	No	This paper
M3	Flower#1	2019	Pp01	25893173	C	T	intron_variant	1	Yes	No	No	This paper
M4	Flower#1	2019	Pp01	33329561	C	T	upstream_gene_variant	6	Yes	No	No	This paper
M5	Flower#1	2019	Pp01	46476127	G	A	upstream_gene_variant	1	Yes	No	No	This paper
M6	Flower#1	2019	Pp01	46871937	C	T	upstream_gene_variant	3	Yes	No	No	This paper
M7	Flower#1	2019	Pp02	6238154	T	A	intergenic_region	2	Yes	No	No	This paper
M8	Flower#1	2019	Pp02	7260383	G	T	intron_variant	1	Yes	No	No	This paper
M9	Flower#1	2019	Pp02	8091945	C	T	synonymous_variant	5	Yes	No	No	This paper
M10	Flower#1	2019	Pp03	27149986	T	G	downstream_gene_variant	28	Yes	No	No	This paper
M11	Flower#1	2019	Pp04	12700960	C	T	intergenic_region	26	Yes	No	No	This paper
M12	Flower#1	2019	Pp04	25430872	G	T	intergenic_region	2	Yes	No	No	This paper
M13	Flower#1	2019	Pp04	25430873	C	A	intergenic_region	2	Yes	No	No	This paper
M14	Flower#1	2019	Pp05	11600028	C	A	upstream_gene_variant	2	Yes	No	No	This paper
M15	Flower#1	2019	Pp05	11600029	T	C	upstream_gene_variant	2	Yes	No	No	This paper
M16	Flower#1	2019	Pp06	19666168	C	T	downstream_gene_variant	2	Yes	No	No	This paper
M17	Flower#1	2019	Pp07	3617161	G	A	intergenic_region	6	Yes	No	No	This paper
M18	Flower#1	2019	Pp08	4687205	G	T	missense_variant	2	Yes	No	No	This paper
M19	Flower#1	2019	Pp08	4965173	C	T	downstream_gene_variant	1	Yes	No	No	This paper
M20	Flower#1	2019	Pp08	17375346	G	A	missense_variant	2	Yes	No	No	This paper
M21	Flower#2	2019	Pp01	2065125	T	C	intergenic_region	64	No	Yes	No	This paper
M22	Flower#2	2019	Pp01	12932851	G	T	upstream_gene_variant	2	No	Yes	No	This paper
M23	Flower#2	2019	Pp01	25079401	T	C	intergenic_region	4	No	Yes	No	This paper
M24	Flower#2	2019	Pp01	26455800	C	T	upstream_gene_variant	1	No	Yes	No	This paper
M25	Flower#2	2019	Pp01	40216026	G	A	missense_variant	2	No	Yes	No	This paper
M26	Flower#2	2019	Pp01	40427500	G	A	synonymous_variant	3	No	Yes	No	This paper
M27	Flower#2	2019	Pp01	43149036	T	C	downstream_gene_variant	1	No	Yes	No	This paper
M28	Flower#2	2019	Pp02	9732792	A	G	missense_variant	1	No	Yes	No	This paper
M29	Flower#2	2019	Pp02	29187612	G	T	upstream_gene_variant	1	No	Yes	No	This paper
M30	Flower#2	2019	Pp03	16333654	T	A	intergenic_region	1	No	Yes	No	This paper
M31	Flower#2	2019	Pp03	18783498	C	T	missense_variant	9	No	Yes	No	This paper
M32	Flower#2	2019	Pp03	19982259	C	T	3_prime_UTR_variant	1	No	Yes	No	This paper
M33	Flower#2	2019	Pp04	1694619	C	T	synonymous_variant	1	No	Yes	No	This paper
M34	Flower#2	2019	Pp04	11611613	C	T	upstream_gene_variant	1	No	Yes	No	This paper
M35	Flower#2	2019	Pp04	17395623	C	T	upstream_gene_variant	3	No	Yes	No	This paper
M36	Flower#2	2019	Pp05	8503591	G	A	intergenic_region	1	No	Yes	No	This paper
M37	Flower#2	2019	Pp05	9402319	G	A	intron_variant	1	No	Yes	No	This paper
M38	Flower#2	2019	Pp05	16519387	C	T	upstream_gene_variant	2	No	Yes	No	This paper
M39	Flower#2	2019	Pp06	1880136	C	A	downstream_gene_variant	1	No	Yes	No	This paper
M40	Flower#2	2019	Pp06	13929115	G	A	intergenic_region	7	No	Yes	No	This paper
M41	Flower#2	2019	Pp06	15457968	G	A	intron_variant	6	No	Yes	No	This paper
M42	Flower#2	2019	Pp06	18222156	G	A	intergenic_region	70	No	Yes	No	This paper
M43	Flower#2	2019	Pp06	18222290	G	A	intergenic_region	1	No	Yes	No	This paper
M44	Flower#2	2019	Pp06	20219690	G	A	upstream_gene_variant	3	No	Yes	No	This paper
M45	Flower#2	2019	Pp06	20995172	G	A	intergenic_region	1	No	Yes	No	This paper
M46	Flower#2	2019	Pp06	22175695	A	T	intergenic_region	3	No	Yes	No	This paper
M47	Flower#2	2019	Pp06	22652896	C	T	upstream_gene_variant	1	No	Yes	No	This paper
M48	Flower#2	2019	Pp06	24998919	A	G	upstream_gene_variant	1	No	Yes	No	This paper
M49	Flower#2	2019	Pp06	25388538	C	A	missense_variant	1	No	Yes	No	This paper
M50	Flower#2	2019	Pp06	30634055	C	A	synonymous_variant	1	No	Yes	No	This paper
M51	Flower#2	2019	Pp07	2977755	G	A	intergenic_region	1	No	Yes	No	This paper
M52	Flower#2	2019	Pp07	9245576	G	T	missense_variant	3	No	Yes	No	This paper
M53	Flower#2	2019	Pp07	11978394	A	C	intron_variant	8	No	Yes	No	This paper
M54	Flower#2	2019	Pp07	12092286	C	T	upstream_gene_variant	1	No	Yes	No	This paper
M55	Flower#2	2019	Pp07	21077994	G	T	5_prime_UTR_variant	1	No	Yes	No	This paper
M56	Flower#2	2019	Pp08	7114239	C	T	downstream_gene_variant	3	No	Yes	No	This paper
M57	Flower#2	2019	Pp08	12282788	T	C	missense_variant	3	No	Yes	No	This paper
M58	Leaf Adjacent to Flower#2	2019	Pp01	14640043	G	A	upstream_gene_variant	10	No	No	Yes	This paper
M59	Leaf Adjacent to Flower#2	2019	Pp01	41811460	G	A	upstream_gene_variant	1	No	No	Yes	This paper
M60	Leaf Adjacent to Flower#2	2019	Pp02	27112725	C	A	upstream_gene_variant	5	No	No	Yes	This paper
M61	Leaf Adjacent to Flower#2	2019	Pp03	2679170	C	G	upstream_gene_variant	5	No	No	Yes	This paper
M62	Leaf Adjacent to Flower#2	2019	Pp03	7743536	G	A	upstream_gene_variant	10	No	No	Yes	This paper
M63	Leaf Adjacent to Flower#2	2019	Pp05	16225610	A	G	upstream_gene_variant	4	No	No	Yes	This paper
M64	Leaf Adjacent to Flower#2	2019	Pp06	10400106	C	T	downstream_gene_variant	1	No	No	Yes	This paper
M65	Leaf Adjacent to Flower#2	2019	Pp06	12062149	G	A	intergenic_region	1	No	No	Yes	This paper
M66	Leaf Adjacent to Flower#2	2019	Pp07	3599533	A	G	upstream_gene_variant	2	No	No	Yes	This paper
M67	Leaf Adjacent to Flower#2	2019	Pp07	4448889	G	A	intergenic_region	1	No	No	Yes	This paper
M68	Leaf Adjacent to Flower#2	2019	Pp08	13329176	A	C	intergenic_region	1	No	No	Yes	This paper
M69	Leaf Adjacent to Flower#2	2019	Pp08	18771112	C	T	3_prime_UTR_variant	1	No	No	Yes	This paper
M70	Leaf Adjacent to Flower#2	2019	Pp08	20177216	T	C	synonymous_variant	1	No	No	Yes	This paper
M71	75 Branch Leaves	2016	Pp01	2130859	A	C	intergenic_variant	137	Yes	Yes	Yes	Wang et al. 2019
M72	75 Branch Leaves	2016	Pp01	6783849	G	A	intergenic_variant	1	No	No	Yes	Wang et al. 2019
M73	75 Branch Leaves	2016	Pp01	8524245	C	T	intergenic_variant	1	No	No	Yes	Wang et al. 2019
M74	75 Branch Leaves	2016	Pp01	30077950	G	A	intergenic_variant	1	No	No	Yes	Wang et al. 2019
M75	75 Branch Leaves	2016	Pp01	44452776	C	T	intergenic_variant	1	No	No	Yes	Wang et al. 2019
M76	75 Branch Leaves	2016	Pp01	46978952	G	A	stop_gained	1	No	No	Yes	Wang et al. 2019
M77	75 Branch Leaves	2016	Pp01	47012878	C	A	3_prime_UTR_variant	4	No	No	Yes	Wang et al. 2019
M78	75 Branch Leaves	2016	Pp02	7844562	T		intergenic_variant	1	No	No	Yes	Wang et al. 2019
M79	75 Branch Leaves	2016	Pp02	14420383	G	A	intergenic_variant	1	No	No	Yes	Wang et al. 2019
M80	75 Branch Leaves	2016	Pp02	19558433	C	A	intergenic_variant	1	No	No	Yes	Wang et al. 2019
M81	75 Branch Leaves	2016	Pp02	21772043	C	T	intergenic_variant	5	No	No	Yes	Wang et al. 2019
M82	75 Branch Leaves	2016	Pp02	25103323	C	A	intergenic_variant	1	No	No	Yes	Wang et al. 2019
M83	75 Branch Leaves	2016	Pp03	5050873	T	A	intron_variant	1	No	No	Yes	Wang et al. 2019
M84	75 Branch Leaves	2016	Pp03	8025879	C	A	intergenic_variant	1	No	No	Yes	Wang et al. 2019
M85	75 Branch Leaves	2016	Pp03	10284333	C	T	intergenic_variant	1	No	No	Yes	Wang et al. 2019
M86	75 Branch Leaves	2016	Pp03	11442602	G	A	intergenic_variant	33	No	No	Yes	Wang et al. 2019
M87	75 Branch Leaves	2016	Pp03	13536179	T	C	intergenic_variant	1	No	No	Yes	Wang et al. 2019
M88	75 Branch Leaves	2016	Pp03	14366542	G	A	intergenic_variant	1	No	No	Yes	Wang et al. 2019
M89	75 Branch Leaves	2016	Pp03	16656255	G	A	intergenic_variant	1	No	No	Yes	Wang et al. 2019
M90	75 Branch Leaves	2016	Pp03	23684554	T	C	intergenic_variant	1	No	No	Yes	Wang et al. 2019
M91	75 Branch Leaves	2016	Pp03	26711442	G	A	intergenic_variant	1	No	No	Yes	Wang et al. 2019
M92	75 Branch Leaves	2016	Pp04	59918	C	T	intergenic_variant	8	No	No	Yes	Wang et al. 2019
M93	75 Branch Leaves	2016	Pp04	3301078	C	T	missense_variant	1	No	No	Yes	Wang et al. 2019
M94	75 Branch Leaves	2016	Pp04	7551178	C	T	intergenic_variant	2	No	No	Yes	Wang et al. 2019
M95	75 Branch Leaves	2016	Pp04	9295050	G	A	intergenic_variant	4	No	No	Yes	Wang et al. 2019
M96	75 Branch Leaves	2016	Pp04	10594791	C	T	intron_variant	2	No	No	Yes	Wang et al. 2019
M97	75 Branch Leaves	2016	Pp04	12171497	C	T	intergenic_variant	2	No	No	Yes	Wang et al. 2019
M98	75 Branch Leaves	2016	Pp04	18451401	G	T	intergenic_variant	1	No	No	Yes	Wang et al. 2019
M99	75 Branch Leaves	2016	Pp04	20301868	C	T	intergenic_variant	1	No	No	Yes	Wang et al. 2019
M100	75 Branch Leaves	2016	Pp04	20537082	G	T	intergenic_variant	1	No	No	Yes	Wang et al. 2019
M101	75 Branch Leaves	2016	Pp04	21561355	G	A	stop_gained in mudrA gene	147	Yes	Yes	Yes	Wang et al. 2019
M102	75 Branch Leaves	2016	Pp05	7701218	C	T	intergenic_variant	1	No	No	Yes	Wang et al. 2019
M103	75 Branch Leaves	2016	Pp05	11214460	G	A	intergenic_variant	27	No	No	Yes	Wang et al. 2019
M104	75 Branch Leaves	2016	Pp05	12795806	A	C	missense_variant	1	No	No	Yes	Wang et al. 2019
M105	75 Branch Leaves	2016	Pp06	8855969	A	G	missense_variant	1	No	No	Yes	Wang et al. 2019
M106	75 Branch Leaves	2016	Pp06	14823004	C	T	intergenic_variant	1	No	No	Yes	Wang et al. 2019
M107	75 Branch Leaves	2016	Pp06	16466640	C	T	intergenic_variant	1	No	No	Yes	Wang et al. 2019
M108	75 Branch Leaves	2016	Pp06	20057328	T	C	intergenic_variant	1	No	No	Yes	Wang et al. 2019
M109	75 Branch Leaves	2016	Pp06	23762314	C	T	intergenic_variant	4	No	No	Yes	Wang et al. 2019
M110	75 Branch Leaves	2016	Pp07	1251826	A	0	intron_variant	4	No	No	Yes	Wang et al. 2019
M111	75 Branch Leaves	2016	Pp07	2188653	G	A	intergenic_variant	1	No	No	Yes	Wang et al. 2019
M112	75 Branch Leaves	2016	Pp07	3945141	C	T	intergenic_variant	1	No	No	Yes	Wang et al. 2019
M113	75 Branch Leaves	2016	Pp07	4111193	G	A	intergenic_variant	1	No	No	Yes	Wang et al. 2019
M114	75 Branch Leaves	2016	Pp07	6530476	C	G	intergenic_variant	1	No	No	Yes	Wang et al. 2019
M115	75 Branch Leaves	2016	Pp07	10388108	A	G	intron_variant	1	No	No	Yes	Wang et al. 2019
M116	75 Branch Leaves	2016	Pp07	17210817	A	T	intergenic_variant	3	No	No	Yes	Wang et al. 2019
M117	75 Branch Leaves	2016	Pp08	1434014	G	A	intergenic_variant	1	No	No	Yes	Wang et al. 2019
M118	75 Branch Leaves	2016	Pp08	14420846	G	A	intergenic_variant	1	No	No	Yes	Wang et al. 2019
M119	Branch1-1 Leaves and Flowers	2017	Pp02	13547594	C	T	intergenic_variant	113	Yes	Yes	Yes	This paper
M120	Main Trunk	2015	Pp02	3104521	T	del	structural_variant	187	Yes	Yes	Yes	This paper
	Group 1
	Group 2
