# Supplementary material for: Mutations mark cell lineages and sectors in flowers of a woody angiosperm
Source: PLoS Genet. 2025 Aug 18;21(8):e1011829. doi: 10.1371/journal.pgen.1011829 (PMC12370204; doi:10.1371/journal.pgen.1011829)
Supplement: S3 Table — (XLSX) [file pgen.1011829.s017.xlsx]

## Sheet: S3_Table
Table S3. Read counts and base calls in all floral and subtending leaf samples.
Sort	Group	Part	Unit	Sample	M1_Ref	M1_Alt	M1	M2_Ref	M2_Alt	M2	M3_Ref	M3_Alt	M3	M4_Ref	M4_Alt	M4	M5_Ref	M5_Alt	M5	M6_Ref	M6_Alt	M6	M7_Ref	M7_Alt	M7	M8_Ref	M8_Alt	M8	M9_Ref	M9_Alt	M9	M10_Ref	M10_Alt	M10	M11_Ref	M11_Alt	M11	M12_Ref	M12_Alt	M12	M13_Ref	M13_Alt	M13	M14_Ref	M14_Alt	M14	M15_Ref	M15_Alt	M15
1	Flower#1	Carpel	1	T847-C1-1	175	0	G	60	0	G	45	0	C	82	0	C	75	0	G	31	0	C	28	0	T	22	0	G	81	0	C	33	22	G	38	1	T	58	0	G	59	0	C	75	0	C	73	0	T
2	Flower#1	Carpel	1	T847-C1-2	180	0	G	81	0	G	97	0	C	153	0	C	103	0	G	44	0	C	66	0	T	42	0	G	54	0	C	50	45	G	74	3	T	52	0	G	52	0	C	93	0	C	91	0	T
3	Flower#1	Carpel	1	T847-C1-3	101	0	G	30	0	G	33	0	C	63	0	C	44	0	G	18	0	C	41	0	T	16	0	G	20	0	C	30	10	G	35	0	C	30	0	G	30	0	C	23	0	C	23	0	T
4	Flower#1	Sepal	1	T847-E1-1	239	0	G	59	0	G	59	0	C	129	0	C	94	0	G	25	0	C	43	0	T	38	0	G	80	0	C	55	32	G	56	5	T	159	0	G	161	0	C	76	0	C	79	0	T
5	Flower#1	Sepal	1	T847-E1-3	134	0	G	51	0	G	53	0	C	71	0	C	77	0	G	11	0	C	58	0	T	40	0	G	57	1	T	43	22	G	41	6	T	70	0	G	68	0	C	61	0	C	61	0	T
6	Flower#1	Sepal	2	T847-E2-1	218	0	G	48	0	G	38	0	C	86	6	T	89	0	G	14	9	T	59	0	T	31	0	G	53	4	T	40	12	G	37	4	T	86	0	G	84	0	C	87	0	C	88	0	T
7	Flower#1	Sepal	3	T847-E3-1	99	0	G	27	0	G	14	0	C	32	7	T	32	0	G	10	0	C	24	0	T	22	0	G	37	6	T	22	9	G	14	2	T	47	0	G	45	0	C	32	0	C	31	0	T
8	Flower#1	Sepal	4	T847-E4-1	105	0	G	44	0	G	21	0	C	34	0	C	38	0	G	15	0	C	29	0	T	25	5	T	44	0	C	24	10	G	30	5	T	49	0	G	46	0	C	45	0	C	43	0	T
9	Flower#1	Sepal	5	T847-E5-1	182	0	G	40	0	G	44	0	C	66	0	C	67	0	G	16	0	C	50	0	T	40	0	G	67	0	C	24	14	G	30	5	T	93	0	G	97	0	C	55	0	C	56	0	T
10	Flower#1	Petal	1	T847-P1-12	218	0	G	68	0	G	43	0	C	123	0	C	82	0	G	12	0	C	56	0	T	49	0	G	103	0	C	74	25	G	24	7	T	87	0	G	86	0	C	73	0	C	70	0	T
11	Flower#1	Petal	1	T847-P1-1	164	14	A	62	0	G	45	0	C	128	0	C	60	0	G	24	0	C	80	0	T	41	0	G	49	0	C	58	9	G	27	10	T	96	0	G	93	0	C	70	0	C	72	0	T
12	Flower#1	Petal	1	T847-P1-7	151	21	A	42	0	G	68	0	C	73	0	C	91	0	G	5	0	C	54	0	T	46	0	G	63	0	C	45	17	G	28	9	T	82	0	G	84	0	C	98	0	C	98	0	T
13	Flower#1	Petal	2	T847-P2-12	89	0	G	35	0	G	19	0	C	35	12	T	53	0	G	12	0	C	25	0	T	21	0	G	22	5	T	26	7	G	15	9	T	50	0	G	50	0	C	36	0	C	38	0	T
14	Flower#1	Petal	2	T847-P2-1	55	0	G	20	0	G	14	0	C	27	9	T	35	0	G	7	0	C	13	0	T	14	0	G	17	5	T	21	6	G	10	3	T	22	0	G	21	0	C	28	0	C	28	0	T
15	Flower#1	Petal	3	T847-P3-1	113	0	G	37	0	G	32	0	C	69	0	C	62	0	G	9	0	C	27	0	T	22	0	G	38	0	C	42	16	G	17	4	T	53	0	G	56	0	C	70	0	C	70	0	T
16	Flower#1	Petal	4	T847-P4-3	108	0	G	46	1	A	45	0	C	65	0	C	110	0	G	7	0	C	55	0	T	27	0	G	27	0	C	48	8	G	25	1	T	98	0	G	99	0	C	34	0	C	36	0	T
17	Flower#1	Petal	5	T847-P5-1	153	0	G	42	0	G	44	0	C	83	0	C	81	0	G	23	0	C	53	0	T	48	0	G	40	0	C	49	17	G	32	6	T	90	0	G	90	0	C	53	0	C	53	0	T
18	Flower#1	Petal	5	T847-P5-3	187	0	G	67	0	G	58	0	C	107	0	C	156	0	G	34	0	C	79	0	T	40	0	G	53	0	C	60	7	G	23	14	T	104	0	G	103	0	C	91	0	C	91	0	T
19	Flower#1	Stamen	1	T847-X1-1	96	0	G	20	0	G	41	0	C	58	1	T	62	0	G	9	0	C	35	0	T	35	0	G	20	0	C	22	21	G	17	2	T	66	10	T	68	10	A	27	0	C	27	0	T
20	Flower#1	Stamen	1	T847-X1-3	113	0	G	25	0	G	25	0	C	46	7	T	55	0	G	10	0	C	23	0	T	20	0	G	23	0	C	23	12	G	18	1	T	50	5	T	50	5	A	25	0	C	25	0	T
21	Flower#1	Stamen	2	T847-X2-1	87	0	G	24	5	A	19	0	C	42	0	C	60	0	G	9	0	C	16	0	T	15	0	G	21	0	C	11	10	G	15	4	T	37	0	G	36	0	C	26	0	C	27	0	T
22	Flower#1	Stamen	2	T847-X2-3	122	0	G	50	6	A	28	0	C	69	0	C	54	0	G	17	0	C	41	0	T	24	0	G	51	0	C	15	13	G	21	2	T	57	0	G	57	0	C	58	0	C	57	0	T
23	Flower#1	Stamen	3	T847-X3-1	84	0	G	31	0	G	17	0	C	23	0	C	56	0	G	11	0	C	22	0	T	11	0	G	31	0	C	14	6	G	15	9	T	40	0	G	39	0	C	27	0	C	26	0	T
24	Flower#1	Stamen	3	T847-X3-3	381	0	G	99	0	G	104	0	C	200	0	C	223	29	A	47	0	C	124	0	T	115	0	G	110	0	C	95	54	G	70	10	T	165	0	G	167	0	C	148	0	C	147	0	T
25	Flower#1	Stamen	4	T847-X4-1	136	0	G	28	0	G	41	0	C	68	0	C	54	0	G	17	3	T	21	11	A	21	0	G	33	0	C	23	12	G	28	3	T	53	0	G	54	0	C	56	0	C	55	0	T
26	Flower#1	Stamen	4	T847-X4-3	116	0	G	41	0	G	27	0	C	80	0	C	77	0	G	10	1	T	19	12	A	19	0	G	39	0	C	29	18	G	20	0	C	49	0	G	46	0	C	56	0	C	56	0	T
27	Flower#1	Stamen	5	T847-X5-1	124	0	G	43	0	G	37	0	C	48	0	C	55	0	G	16	0	C	23	0	T	26	0	G	28	0	C	32	8	G	24	2	T	54	0	G	54	0	C	41	6	A	41	7	C
28	Flower#1	Stamen	5	T847-X5-3	127	0	G	50	0	G	48	6	T	70	0	C	67	0	G	14	0	C	54	0	T	28	0	G	48	0	C	38	19	G	30	3	T	45	0	G	45	0	C	67	4	A	66	4	C
[truncated: 171 more columns]
