# Supplementary material for: Mutations mark cell lineages and sectors in flowers of a woody angiosperm
Source: PLoS Genet. 2025 Aug 18;21(8):e1011829. doi: 10.1371/journal.pgen.1011829 (PMC12370204; doi:10.1371/journal.pgen.1011829)
Supplement: S4 Table — (XLSX) [file pgen.1011829.s018.xlsx]

## Sheet: S4_Table
Table S4. Floral sectors marked by shared mutations.
Four calls in Flower #2 shown in gray are excluded because their paired split subsample in the adjacent row does not support the call
Sectors	Bootstrap	K Means Class (K=4)	Unit_Name	Microgenome	M10	M11	M17	M1	M16	M5	M14	M15	M18	M3	M19	M2	M4	M9	M6	M20	M12	M13	M7	M8	M42	M21	M40	M31	M25	M24	M27	M29	M32	M39	M43	M47	M54	M52	M46	M30	M37	M35	M45	M41	M23	M51	M22	M53	M26
Flower #1 Sector #1	795	K1*	Petal_1	T847-P1-1	G	T	A	A	C	G	C	T	G	C	C	G	C	C	C	G	G	C	T	G	G	T	G	C	G	C	T	G	C	C	G	C	C	G	A	T	G	C	G	G	T	G	G	A	G
		K1	Petal_1	T847-P1-7	G	T	A	A	C	G	C	T	G	C	C	G	C	C	C	G	G	C	T	G	G	T	G	C	G	C	T	G	C	C	G	C	C	G	A	T	G	C	G	G	T	G	G	A	G
		K1	Stamen_3	T847-X3-1	G	T	A	G	T	G	C	T	G	C	C	G	C	C	C	G	G	C	T	G	G	T	G	C	G	C	T	G	C	C	G	C	C	G	A	T	G	C	G	G	T	G	G	A	G
		K1	Stamen_3	T847-X3-3	G	T	A	G	T	A	C	T	G	C	C	G	C	C	C	G	G	C	T	G	G	T	G	C	G	C	T	G	C	C	G	C	C	G	A	T	G	C	G	G	T	G	G	A	G
		K1	Stamen_5	T847-X5-1	G	T	A	G	C	G	A	C	T	C	C	G	C	C	C	G	G	C	T	G	G	T	G	C	G	C	T	G	C	C	G	C	C	G	A	T	G	C	G	G	T	G	G	A	G
		K1	Stamen_5	T847-X5-3	G	T	A	G	C	G	A	C	T	T	T	G	C	C	C	G	G	C	T	G	G	T	G	C	G	C	T	G	C	C	G	C	C	G	A	T	G	C	G	G	T	G	G	A	G
Flower #1 Sector #2	685	K2*	Petal_4	T847-P4-3	G	T	G	G	C	G	C	T	G	C	C	A	C	C	C	G	G	C	T	G	G	T	G	C	G	C	T	G	C	C	G	C	C	G	A	T	G	C	G	G	T	G	G	A	G
		K2	Stamen_2	T847-X2-1	G	T	G	G	C	G	C	T	G	C	C	A	C	C	C	G	G	C	T	G	G	T	G	C	G	C	T	G	C	C	G	C	C	G	A	T	G	C	G	G	T	G	G	A	G
		K2	Stamen_2	T847-X2-3	G	T	G	G	C	G	C	T	G	C	C	A	C	C	C	G	G	C	T	G	G	T	G	C	G	C	T	G	C	C	G	C	C	G	A	T	G	C	G	G	T	G	G	A	G
Flower #1 Sector #3	697	K3*	Sepal_2	T847-E2-1	G	T	G	G	C	G	C	T	G	C	C	G	T	T	T	G	G	C	T	G	G	T	G	C	G	C	T	G	C	C	G	C	C	G	A	T	G	C	G	G	T	G	G	A	G
		K3	Sepal_3	T847-E3-1	G	T	G	G	C	G	C	T	G	C	C	G	T	T	C	G	G	C	T	G	G	T	G	C	G	C	T	G	C	C	G	C	C	G	A	T	G	C	G	G	T	G	G	A	G
		K3	Petal_2	T847-P2-12	G	T	G	G	C	G	C	T	G	C	C	G	T	T	C	G	G	C	T	G	G	T	G	C	G	C	T	G	C	C	G	C	C	G	A	T	G	C	G	G	T	G	G	A	G
		K3	Petal_2	T847-P2-1	G	T	G	G	C	G	C	T	G	C	C	G	T	T	C	G	G	C	T	G	G	T	G	C	G	C	T	G	C	C	G	C	C	G	A	T	G	C	G	G	T	G	G	A	G
		K3	Stamen_1	T847-X1-1	G	T	G	G	C	G	C	T	G	C	C	G	T	C	C	G	T	A	T	G	G	T	G	C	G	C	T	G	C	C	G	C	C	G	A	T	G	C	G	G	T	G	G	A	G
		K3	Stamen_1	T847-X1-3	G	T	G	G	C	G	C	T	G	C	C	G	T	C	C	G	T	A	T	G	G	T	G	C	G	C	T	G	C	C	G	C	C	G	A	T	G	C	G	G	T	G	G	A	G
		K3	Stamen_4	T847-X4-1	G	T	G	G	C	G	C	T	G	C	C	G	C	C	T	G	G	C	A	G	G	T	G	C	G	C	T	G	C	C	G	C	C	G	A	T	G	C	G	G	T	G	G	A	G
		K3	Stamen_4	T847-X4-3	G	C	G	G	C	G	C	T	G	C	C	G	C	C	T	G	G	C	A	G	G	T	G	C	G	C	T	G	C	C	G	C	C	G	A	T	G	C	G	G	T	G	G	A	G
		K3	Sepal_1	T847-E1-1	G	T	G	G	C	G	C	T	G	C	C	G	C	C	C	A	G	C	T	G	G	T	G	C	G	C	T	G	C	C	G	C	C	G	A	T	G	C	G	G	T	G	G	A	G
		K3	Sepal_1	T847-E1-3	G	T	G	G	C	G	C	T	G	C	C	G	C	T	C	A	G	C	T	G	G	T	G	C	G	C	T	G	C	C	G	C	C	G	A	T	G	C	G	G	T	G	G	A	G
Unplaced Samples		K4	Carpel	T847-C-1	G	T	G	G	C	G	C	T	G	C	C	G	C	C	C	G	G	C	T	G	G	T	G	C	G	C	T	G	C	C	G	C	C	G	A	T	G	C	G	G	T	G	G	A	G
		K4	Carpel	T847-C-2	G	T	G	G	C	G	C	T	G	C	C	G	C	C	C	G	G	C	T	G	G	T	G	C	G	C	T	G	C	C	G	C	C	G	A	T	G	C	G	G	T	G	G	A	G
		K4	Carpel	T847-C-3	G	C	G	G	C	G	C	T	G	C	C	G	C	C	C	G	G	C	T	G	G	T	G	C	G	C	T	G	C	C	G	C	C	G	A	T	G	C	G	G	T	G	G	A	G
		K4	Sepal_4	T847-E4-1	G	T	G	G	C	G	C	T	G	C	C	G	C	C	C	G	G	C	T	T	G	T	G	C	G	C	T	G	C	C	G	C	C	G	A	T	G	C	G	G	T	G	G	A	G
		K4	Sepal_5	T847-E5-1	G	T	G	G	C	G	C	T	G	C	C	G	C	C	C	G	G	C	T	G	G	T	G	C	G	C	T	G	C	C	G	C	C	G	A	T	G	C	G	G	T	G	G	A	G
		K4	Petal_1	T847-P1-12	G	T	G	G	C	G	C	T	G	C	C	G	C	C	C	G	G	C	T	G	G	T	G	C	G	C	T	G	C	C	G	C	C	G	A	T	G	C	G	G	T	G	G	A	G
		K4	Petal_3	T847-P3-1	G	T	G	G	C	G	C	T	G	C	C	G	C	C	C	G	G	C	T	G	G	T	G	C	G	C	T	G	C	C	G	C	C	G	A	T	G	C	G	G	T	G	G	A	G
		K4	Petal_5	T847-P5-1	G	T	G	G	C	G	C	T	G	C	C	G	C	C	C	G	G	C	T	G	G	T	G	C	G	C	T	G	C	C	G	C	C	G	A	T	G	C	G	G	T	G	G	A	G
		K4	Petal_5	T847-P5-3	G	T	G	G	C	G	C	T	G	C	C	G	C	C	C	G	G	C	T	G	G	T	G	C	G	C	T	G	C	C	G	C	C	G	A	T	G	C	G	G	T	G	G	A	G
		*Initials	Branch	-	T	C	G	G	C	G	C	T	G	C	C	G	C	C	C	G	G	C	T	G	G	T	G	C	G	C	T	G	C	C	G	C	C	G	A	T	G	C	G	G	T	G	G	A	G
Sectors	Bootstrap Support	K Means Class (K=5)	Unit_Name	Microgenome	M10	M11	M17	M1	M16	M5	M14	M15	M18	M3	M19	M2	M4	M9	M6	M20	M12	M13	M7	M8	M42	M21	M40	M31	M25	M24	M27	M29	M32	M39	M43	M47	M54	M52	M46	M30	M37	M35	M45	M41	M23	M51	M22	M53	M26
Flower #2 Sector #4.1	667	K1*	Sepal_4	T8710-E4-1a	T	C	G	G	C	G	C	T	G	C	C	G	C	C	C	G	G	C	T	G	A	C	A	C	G	C	T	G	C	C	G	C	C	G	A	T	G	C	G	G	T	G	G	A	G
		K1	Sepal_4	T8710-E4-1b	T	C	G	G	C	G	C	T	G	C	C	G	C	C	C	G	G	C	T	G	A	C	A	C	G	C	T	G	C	C	G	C	C	G	A	T	G	C	G	G	T	G	G	A	G
		K1	Sepal_3	T8710-E3-2a	T	C	G	G	C	G	C	T	G	C	C	G	C	C	C	G	G	C	T	G	A	C	A	C	G	C	T	G	C	C	G	C	C	G	A	T	G	C	G	G	T	G	G	A	G
		K1	Sepal_3	T8710-E3-2b	T	C	G	G	C	G	C	T	G	C	C	G	C	C	C	G	G	C	T	G	A	C	A	C	G	C	T	G	C	C	G	C	C	G	A	T	G	C	G	G	T	G	G	A	G
		K1	Petal_1	T8710-P1-1a	T	C	G	G	C	G	C	T	G	C	C	G	C	C	C	G	G	C	T	G	A	C	A	T	G	C	T	G	C	C	G	C	C	G	A	T	G	C	G	G	T	G	G	A	G
		K5	Petal_1	T8710-P1-1b	T	C	G	G	C	G	C	T	G	C	C	G	C	C	C	G	G	C	T	G	A	C	G	T	G	C	T	G	C	C	G	C	C	G	A	T	G	C	G	G	T	G	G	A	G
		K5	Petal_1	T8710-P1-4	T	C	G	G	C	G	C	T	G	C	C	G	C	C	C	G	G	C	T	G	A	C	G	T	G	C	T	G	C	C	G	C	C	G	A	T	G	C	G	G	T	G	G	A	G
		K5	Petal_1	T8710-P1-7	T	C	G	G	C	G	C	T	G	C	C	G	C	C	C	G	G	C	T	G	A	C	G	T	G	C	T	G	C	C	G	C	C	G	A	T	G	C	G	G	T	G	G	A	G
		K5	Petal_1	T8710-P1-10	T	C	G	G	C	G	C	T	G	C	C	G	C	C	C	G	G	C	T	G	A	C	G	T	G	C	T	G	C	C	G	C	C	G	A	T	G	C	G	G	T	G	G	A	G
		K1	Petal_1	T8710-P1-3a	T	C	G	G	C	G	C	T	G	C	C	G	C	C	C	G	G	C	T	G	A	C	A	T	G	C	T	G	C	C	G	C	C	G	A	T	G	C	G	G	T	G	G	A	G
		K1	Petal_1	T8710-P1-3b	T	C	G	G	C	G	C	T	G	C	C	G	C	C	C	G	G	C	T	G	A	C	A	T	G	C	T	G	C	C	G	C	C	G	A	T	G	C	G	G	T	G	G	A	G
Flower #2 Sector #4.2	671	K1	Petal_1	T8710-P1-12	T	C	G	G	C	G	C	T	G	C	C	G	C	C	C	G	G	C	T	G	A	C	G	T	A	C	T	G	C	C	G	C	C	G	A	T	G	C	G	G	T	G	G	A	G
		K1	Stamen_1	T8710-X1-3	T	C	G	G	C	G	C	T	G	C	C	G	C	C	C	G	G	C	T	G	A	C	G	C	A	T	C	T	T	A	A	T	T	G	A	T	G	C	G	G	T	G	G	A	G
Flower #2 Sector #4.3	880	K1	Petal_1	T8710-P1-6	T	C	G	G	C	G	C	T	G	C	C	G	C	C	C	G	G	C	T	G	A	C	G	C	G	C	T	G	C	C	G	C	C	T	A	A	A	C	G	G	T	G	G	A	G
		K5	Stamen_3	T8710-X3-1	T	C	G	G	C	G	C	T	G	C	C	G	C	C	C	G	G	C	T	G	A	C	G	C	G	C	T	G	C	C	G	C	C	G	T	T	G	C	G	G	T	G	G	A	G
		K1	Stamen_3	T8710-X3-2a	T	C	G	G	C	G	C	T	G	C	C	G	C	C	C	G	G	C	T	G	A	C	G	C	G	C	T	G	C	C	G	C	C	T	T	T	G	C	G	G	T	G	G	A	G
		K1	Stamen_3	T8710-X3-3	T	C	G	G	C	G	C	T	G	C	C	G	C	C	C	G	G	C	T	G	A	C	G	C	G	C	T	G	C	C	G	C	C	T	T	T	G	C	G	G	T	G	G	A	G
Flower #2 Sector #5	639	K2*	Petal_2	T8710-P2-1	T	C	G	G	C	G	C	T	G	C	C	G	C	C	C	G	G	C	T	G	A	C	G	C	G	C	T	G	C	C	G	C	C	G	A	T	G	T	G	G	T	G	G	A	G
		K2	Petal_2	T8710-P2-11	T	C	G	G	C	G	C	T	G	C	C	G	C	C	C	G	G	C	T	G	A	C	G	C	G	C	T	G	C	C	G	C	C	G	A	T	G	T	A	G	T	G	G	A	G
		K2	Sepal_4	T8710-E4-2	T	C	G	G	C	G	C	T	G	C	C	G	C	C	C	G	G	C	T	G	A	C	G	C	G	C	T	G	C	C	G	C	C	G	A	T	G	T	G	G	T	G	G	A	G
Flower #2 Sector #6	1000	K4*	Sepal_1	T8710-E1-2a	T	C	G	G	C	G	C	T	G	C	C	G	C	C	C	G	G	C	T	G	A	C	G	C	G	C	T	G	C	C	G	C	C	G	A	T	G	C	G	A	C	G	G	A	G
		K5	Sepal_1	T8710-E1-1	T	C	G	G	C	G	C	T	G	C	C	G	C	C	C	G	G	C	T	G	A	C	G	C	G	C	T	G	C	C	G	C	C	G	A	T	G	C	G	G	C	G	G	A	G
		K5	Sepal_1	T8710-E1-2b	T	C	G	G	C	G	C	T	G	C	C	G	C	C	C	G	G	C	T	G	A	C	G	C	G	C	T	G	C	C	G	C	C	G	A	T	G	C	G	G	C	G	G	A	G
		K5	Sepal_1	T8710-E1-4	T	C	G	G	C	G	C	T	G	C	C	G	C	C	C	G	G	C	T	G	A	C	G	C	G	C	T	G	C	C	G	C	C	G	A	T	G	C	G	G	C	G	G	A	G
		K4	Sepal_2	T8710-E2-1b	T	C	G	G	C	G	C	T	G	C	C	G	C	C	C	G	G	C	T	G	A	C	G	C	G	C	T	G	C	C	G	C	C	G	A	T	G	C	G	A	T	G	G	A	G
		K4	Sepal_3	T8710-E3-1	T	C	G	G	C	G	C	T	G	C	C	G	C	C	C	G	G	C	T	G	A	C	G	C	G	C	T	G	C	C	G	C	C	G	A	T	G	C	G	A	T	G	T	A	G
		K4	Petal_5	T8710-P5-2a	T	C	G	G	C	G	C	T	G	C	C	G	C	C	C	G	G	C	T	G	A	C	G	C	G	C	T	G	C	C	G	C	C	G	A	T	G	C	G	A	T	A	G	A	G
		K4	Petal_5	T8710-P5-2b	T	C	G	G	C	G	C	T	G	C	C	G	C	C	C	G	G	C	T	G	A	T	G	T	G	C	T	G	C	C	G	C	C	G	A	T	G	C	G	A	T	G	G	A	G
Flower #2 Sector #7	407	K3*	Sepal_1	T8710-E1-3a	T	C	G	G	C	G	C	T	G	C	C	G	C	C	C	G	G	C	T	G	A	C	G	C	G	C	T	G	C	C	G	C	C	G	A	T	G	C	G	G	T	G	G	C	G
		K3	Petal_3	T8710-P3-1	T	C	G	G	C	G	C	T	G	C	C	G	C	C	C	G	G	C	T	G	A	C	G	C	G	C	T	G	C	C	G	C	C	G	A	T	G	C	G	G	T	G	G	C	A
		K3	Petal_3	T8710-P3-3a	T	C	G	G	C	G	C	T	G	C	C	G	C	C	C	G	G	C	T	G	A	C	G	C	G	C	T	G	C	C	G	C	C	G	A	T	G	C	G	G	T	G	G	C	A
		K3	Petal_3	T8710-P3-3b	T	C	G	G	C	G	C	T	G	C	C	G	C	C	C	G	G	C	T	G	A	C	G	C	G	C	T	G	C	C	G	C	C	G	A	T	G	C	G	G	T	G	G	C	A
		K3	Stamen_4	T8710-X4-1	T	C	G	G	C	G	C	T	G	C	C	G	C	C	C	G	G	C	T	G	A	T	G	C	G	C	T	G	C	C	G	C	C	G	A	T	G	C	G	G	T	G	G	C	G
		K4	Stamen_4	T8710-X4-2a	T	C	G	G	C	G	C	T	G	C	C	G	C	C	C	G	G	C	T	G	A	C	G	C	G	C	T	G	C	C	G	C	C	G	A	T	G	C	G	A	T	G	G	C	G
		K3	Stamen_4	T8710-X4-2b	T	C	G	G	C	G	C	T	G	C	C	G	C	C	C	G	G	C	T	G	A	C	G	C	G	C	T	G	C	C	G	C	C	G	A	T	G	C	G	G	T	G	G	C	G
		K3	Stamen_4	T8710-X4-3	T	C	G	G	C	G	C	T	G	C	C	G	C	C	C	G	G	C	T	G	A	T	G	C	G	C	T	G	C	C	G	C	C	G	A	T	G	C	G	G	T	G	G	C	G
Unplaced Samples		K5	Carpel	T8710-C-1	T	C	G	G	C	G	C	T	G	C	C	G	C	C	C	G	G	C	T	G	A	C	G	C	G	C	T	G	C	C	G	C	C	G	A	T	G	C	G	G	T	G	G	A	G
		K5	Carpel	T8710-C-2	T	C	G	G	C	G	C	T	G	C	C	G	C	C	C	G	G	C	T	G	A	C	G	C	G	C	T	G	C	C	G	C	C	G	A	T	G	C	G	G	T	G	G	A	G
		K5	Carpel	T8710-C-3a	T	C	G	G	C	G	C	T	G	C	C	G	C	C	C	G	G	C	T	G	A	T	G	C	G	C	T	G	C	C	G	C	C	G	A	T	G	C	G	G	T	G	G	A	G
		K5	Carpel	T8710-C-3b	T	C	G	G	C	G	C	T	G	C	C	G	C	C	C	G	G	C	T	G	A	C	G	C	G	C	T	G	C	C	G	C	C	G	A	T	G	C	G	G	T	G	G	A	G
		K5	Sepal_1	T8710-E1-3b	T	C	G	G	C	G	C	T	G	C	C	G	C	C	C	G	G	C	T	G	A	T	G	C	G	C	T	G	C	C	G	C	C	G	A	T	G	C	G	G	T	A	G	A	G
		K5	Sepal_2	T8710-E2-2	T	C	G	G	C	G	C	T	G	C	C	G	C	C	C	G	G	C	T	G	A	T	G	C	G	C	T	G	C	C	G	C	C	G	A	T	G	C	G	G	T	G	G	A	G
		K5	Sepal_2	T8710-E2-1a	T	C	G	G	C	G	C	T	G	C	C	G	C	C	C	G	G	C	T	G	A	C	G	C	G	C	T	G	C	C	G	C	C	G	A	T	G	C	G	G	T	G	G	A	G
		K5	Sepal_5	T8710-E5-1a	T	C	G	G	C	G	C	T	G	C	C	G	C	C	C	G	G	C	T	G	A	C	G	C	G	C	T	G	C	C	G	C	C	G	A	T	G	C	G	G	T	G	G	A	G
		K5	Sepal_5	T8710-E5-1b	T	C	G	G	C	G	C	T	G	C	C	G	C	C	C	G	G	C	T	G	A	C	G	C	G	C	T	G	C	C	G	C	C	G	A	T	G	C	G	G	T	G	G	A	G
		K5	Sepal_5	T8710-E5-2	T	C	G	G	C	G	C	T	G	C	C	G	C	C	C	G	G	C	T	G	A	C	G	C	G	C	T	G	C	C	G	C	C	G	A	T	G	C	G	G	T	G	G	A	G
		K5	Petal_1	T8710-P1-2	T	C	G	G	C	G	C	T	G	C	C	G	C	C	C	G	G	C	T	G	A	C	G	C	G	C	T	G	C	C	G	C	C	G	A	T	G	C	G	G	T	G	G	A	G
		K5	Petal_1	T8710-P1-9a	T	C	G	G	C	G	C	T	G	C	C	G	C	C	C	G	G	C	T	G	A	C	G	C	G	C	T	G	C	C	G	C	C	G	A	T	G	C	G	G	T	G	G	A	G
		K5	Petal_1	T8710-P1-9b	T	C	G	G	C	G	C	T	G	C	C	G	C	C	C	G	G	C	T	G	A	C	G	C	G	C	T	G	C	C	G	C	C	G	A	T	G	C	G	G	T	G	G	A	G
		K5	Petal_1	T8710-P1-11a	T	C	G	G	C	G	C	T	G	C	C	G	C	C	C	G	G	C	T	G	A	C	G	C	G	C	T	G	C	C	G	C	C	G	A	T	G	C	G	G	T	G	G	A	G
		K5	Petal_1	T8710-P1-11b	T	C	G	G	C	G	C	T	G	C	C	G	C	C	C	G	G	C	T	G	A	C	G	C	G	C	T	G	C	C	G	C	C	G	A	T	G	C	G	G	T	G	G	A	G
		K5	Petal_2	T8710-P2-5a	T	C	G	G	C	G	C	T	G	C	C	G	C	C	C	G	G	C	T	G	A	C	G	C	G	C	T	G	C	C	G	C	C	G	A	T	G	C	G	G	T	G	G	A	G
		K5	Petal_2	T8710-P2-5b	T	C	G	G	C	G	C	T	G	C	C	G	C	C	C	G	G	C	T	G	A	C	G	C	G	C	T	G	C	C	G	C	C	G	A	T	G	C	G	G	T	G	T	A	G
		K5	Petal_2	T8710-P2-10	T	C	G	G	C	G	C	T	G	C	C	G	C	C	C	G	G	C	T	G	A	C	G	C	G	C	T	G	C	C	G	C	C	G	A	T	G	C	G	G	T	G	G	A	G
		K5	Petal_4	T8710-P4-1a	T	C	G	G	C	G	C	T	G	C	C	G	C	C	C	G	G	C	T	G	A	C	G	C	G	C	T	G	C	C	G	C	C	G	A	T	G	C	G	G	T	G	G	A	G
		K5	Petal_4	T8710-P4-1b	T	C	G	G	C	G	C	T	G	C	C	G	C	C	C	G	G	C	T	G	A	C	G	C	G	C	T	G	C	C	G	C	C	G	A	T	G	C	G	G	T	G	G	A	G
		K5	Petal_4	T8710-P4-3	T	C	G	G	C	G	C	T	G	C	C	G	C	C	C	G	G	C	T	G	A	C	G	C	G	C	T	G	C	C	G	C	C	G	A	T	G	C	G	G	T	G	G	A	G
		K5	Petal_5	T8710-P5-3	T	C	G	G	C	G	C	T	G	C	C	G	C	C	C	G	G	C	T	G	A	C	G	C	G	C	T	G	C	C	G	C	C	G	A	T	G	C	G	G	T	G	G	A	G
		K5	Stamen_1	T8710-X1-1a	T	C	G	G	C	G	C	T	G	C	C	G	C	C	C	G	G	C	T	G	A	C	G	C	G	C	T	G	C	C	G	C	C	G	A	T	G	C	G	G	T	G	G	A	G
		K5	Stamen_1	T8710-X1-1b	T	C	G	G	C	G	C	T	G	C	C	G	C	C	C	G	G	C	T	G	A	C	G	C	G	C	T	G	C	C	G	C	C	G	A	T	G	C	G	G	T	G	G	A	G
		K5	Stamen_1	T8710-X1-2	T	C	G	G	C	G	C	T	G	C	C	G	C	C	C	G	G	C	T	G	A	C	G	C	G	C	T	G	C	C	G	C	C	G	A	T	G	C	G	G	T	G	G	A	G
		K5	Stamen_2	T8710-X2-1	T	C	G	G	C	G	C	T	G	C	C	G	C	C	C	G	G	C	T	G	A	C	G	C	G	C	T	G	C	C	G	C	C	G	A	T	G	C	G	G	T	G	G	A	G
		K5	Stamen_2	T8710-X2-2a	T	C	G	G	C	G	C	T	G	C	C	G	C	C	C	G	G	C	T	G	A	C	G	C	G	C	T	G	C	C	G	C	C	G	A	T	G	C	G	G	T	G	G	A	G
		K5	Stamen_2	T8710-X2-2b	T	C	G	G	C	G	C	T	G	C	C	G	C	C	C	G	G	C	T	G	A	C	G	C	G	C	T	G	C	C	G	C	C	G	A	T	G	C	G	G	T	G	G	A	G
		K5	Stamen_2	T8710-X2-3	T	C	G	G	C	G	C	T	G	C	C	G	C	C	C	G	G	C	T	G	A	C	G	C	G	C	T	G	C	C	G	C	C	G	A	T	G	C	G	G	T	G	G	A	G
		K5	Stamen_3	T8710-X3-2b	T	C	G	G	C	G	C	T	G	C	C	G	C	C	C	G	G	C	T	G	A	C	G	C	G	C	T	G	C	C	G	C	C	G	A	T	G	C	G	G	T	G	G	A	G
		K5	Stamen_5	T8710-X5-1	T	C	G	G	C	G	C	T	G	C	C	G	C	C	C	G	G	C	T	G	A	C	G	C	G	C	T	G	C	C	G	C	C	G	A	T	G	C	G	G	T	G	G	A	G
		K5	Stamen_5	T8710-X5-2a	T	C	G	G	C	G	C	T	G	C	C	G	C	C	C	G	G	C	T	G	A	C	G	C	G	C	T	G	C	C	G	C	C	G	A	T	G	C	G	G	T	G	G	A	G
		K5	Stamen_5	T8710-X5-2b	T	C	G	G	C	G	C	T	G	C	C	G	C	C	C	G	G	C	T	G	A	C	G	C	G	C	T	G	C	C	G	C	C	G	A	T	G	C	G	G	T	G	G	A	G
		K5	Stamen_5	T8710-X5-3	T	C	G	G	C	G	C	T	G	C	C	G	C	C	C	G	G	C	T	G	A	C	G	C	G	C	T	G	C	C	G	C	C	G	A	T	G	C	G	G	T	G	G	A	G
		*Initials	Branch	-	T	C	G	G	C	G	C	T	G	C	C	G	C	C	C	G	G	C	T	G	G	T	G	C	G	C	T	G	C	C	G	C	C	G	A	T	G	C	G	G	T	G	G	A	G
All Branch Leaf Calls At These Mutation Sites:
			Unit_Name	Microgenome	M10	M11	M17	M1	M16	M5	M14	M15	M18	M3	M19	M2	M4	M9	M6	M20	M12	M13	M7	M8	M42	M21	M40	M31	M25	M24	M27	M29	M32	M39	M43	M47	M54	M52	M46	M30	M37	M35	M45	M41	M23	M51	M22	M53	M26
			Adj_Leaf	L1-01	T	C	G	G	C	G	C	T	G	C	C	G	C	C	C	G	G	C	T	G	G	T	G	C	G	C	T	G	C	C	G	C	C	G	A	T	G	C	G	G	T	G	G	A	G
			Adj_Leaf	L1-02	T	C	G	G	C	G	C	T	G	C	C	G	C	C	C	G	G	C	T	G	G	T	G	C	G	C	T	G	C	C	G	C	C	G	A	T	G	C	G	G	T	G	G	A	G
			Adj_Leaf	L1-03	T	C	G	G	C	G	C	T	G	C	C	G	C	C	C	G	G	C	T	G	G	T	G	C	G	C	T	G	C	C	G	C	C	G	A	T	G	C	G	G	T	G	G	A	G
			Adj_Leaf	L1-04	T	C	G	G	C	G	C	T	G	C	C	G	C	C	C	G	G	C	T	G	G	T	G	C	G	C	T	G	C	C	G	C	C	G	A	T	G	C	G	G	T	G	G	A	G
			Adj_Leaf	L1-05	T	C	G	G	C	G	C	T	G	C	C	G	C	C	C	G	G	C	T	G	G	T	G	C	G	C	T	G	C	C	G	C	C	G	A	T	G	C	G	G	T	G	G	A	G
			Adj_Leaf	L1-06	T	C	G	G	C	G	C	T	G	C	C	G	C	C	C	G	G	C	T	G	G	T	G	C	G	C	T	G	C	C	G	C	C	G	A	T	G	C	G	G	T	G	G	A	G
			Adj_Leaf	L1-07	T	C	G	G	C	G	C	T	G	C	C	G	C	C	C	G	G	C	T	G	G	T	G	C	G	C	T	G	C	C	G	C	C	G	A	T	G	C	G	G	T	G	G	A	G
			Adj_Leaf	L1-08	T	C	G	G	C	G	C	T	G	C	C	G	C	C	C	G	G	C	T	G	G	T	G	C	G	C	T	G	C	C	G	C	C	G	A	T	G	C	G	G	T	G	G	A	G
			Adj_Leaf	L1-09	T	C	G	G	C	G	C	T	G	C	C	G	C	C	C	G	G	C	T	G	G	T	G	C	G	C	T	G	C	C	G	C	C	G	A	T	G	C	G	G	T	G	G	A	G
			Adj_Leaf	L1-10	T	C	G	G	C	G	C	T	G	C	C	G	C	C	C	G	G	C	T	G	G	T	G	C	G	C	T	G	C	C	G	C	C	G	A	T	G	C	G	G	T	G	G	A	G
			Branch_Leaf	B1-1-L3	T	C	G	G	C	G	C	T	G	C	C	G	C	C	C	G	G	C	T	G	G	T	G	C	G	C	T	G	C	C	G	C	C	G	A	T	G	C	G	G	T	G	G	A	G
			Branch_Leaf	B1-1-4-L1	T	C	G	G	C	G	C	T	G	C	C	G	C	C	C	G	G	C	T	G	G	T	G	C	G	C	T	G	C	C	G	C	C	G	A	T	G	C	G	G	T	G	G	A	G
			Branch_Leaf	B1-1-8-1-L1	T	C	G	G	C	G	C	T	G	C	C	G	C	C	C	G	G	C	T	G	G	T	G	C	G	C	T	G	C	C	G	C	C	G	A	T	G	C	G	G	T	G	G	A	G
			Branch_Leaf	B1-1-10-L1	T	C	G	G	C	G	C	T	G	C	C	G	C	C	C	G	G	C	T	G	G	T	G	C	G	C	T	G	C	C	G	C	C	G	A	T	G	C	G	G	T	G	G	A	G
			Branch_Leaf	B1-L1	T	C	G	G	C	G	C	T	G	C	C	G	C	C	C	G	G	C	T	G	G	T	G	C	G	C	T	G	C	C	G	C	C	G	A	T	G	C	G	G	T	G	G	A	G
			Branch_Leaf	B1-1-L1	T	C	G	G	C	G	C	T	G	C	C	G	C	C	C	G	G	C	T	G	G	T	G	C	G	C	T	G	C	C	G	C	C	G	A	T	G	C	G	G	T	G	G	A	G
			Branch_Leaf	B1-1-L2	T	C	G	G	C	G	C	T	G	C	C	G	C	C	C	G	G	C	T	G	G	T	G	C	G	C	T	G	C	C	G	C	C	G	A	T	G	C	G	G	T	G	G	A	G
			Branch_Leaf	B1-3-L1	T	C	G	G	C	G	C	T	G	C	C	G	C	C	C	G	G	C	T	G	G	T	G	C	G	C	T	G	C	C	G	C	C	G	A	T	G	C	G	G	T	G	G	A	G
			Branch_Leaf	B1-3-L2	T	C	G	G	C	G	C	T	G	C	C	G	C	C	C	G	G	C	T	G	G	T	G	C	G	C	T	G	C	C	G	C	C	G	A	T	G	C	G	G	T	G	G	A	G
			Branch_Leaf	B1-4-L1	T	C	G	G	C	G	C	T	G	C	C	G	C	C	C	G	G	C	T	G	G	T	G	C	G	C	T	G	C	C	G	C	C	G	A	T	G	C	G	G	T	G	G	A	G
			Branch_Leaf	B1-4-L2	T	C	G	G	C	G	C	T	G	C	C	G	C	C	C	G	G	C	T	G	G	T	G	C	G	C	T	G	C	C	G	C	C	G	A	T	G	C	G	G	T	G	G	A	G
			Branch_Leaf	B1-5-L1	T	C	G	G	C	G	C	T	G	C	C	G	C	C	C	G	G	C	T	G	G	T	G	C	G	C	T	G	C	C	G	C	C	G	A	T	G	C	G	G	T	G	G	A	G
			Branch_Leaf	B1-5-L2	T	C	G	G	C	G	C	T	G	C	C	G	C	C	C	G	G	C	T	G	G	T	G	C	G	C	T	G	C	C	G	C	C	G	A	T	G	C	G	G	T	G	G	A	G
			Branch_Leaf	B1-6-L1	T	C	G	G	C	G	C	T	G	C	C	G	C	C	C	G	G	C	T	G	G	T	G	C	G	C	T	G	C	C	G	C	C	G	A	T	G	C	G	G	T	G	G	A	G
			Branch_Leaf	B1-6-L2	T	C	G	G	C	G	C	T	G	C	C	G	C	C	C	G	G	C	T	G	G	T	G	C	G	C	T	G	C	C	G	C	C	G	A	T	G	C	G	G	T	G	G	A	G
			Branch_Leaf	B1-7-L1	T	C	G	G	C	G	C	T	G	C	C	G	C	C	C	G	G	C	T	G	G	T	G	C	G	C	T	G	C	C	G	C	C	G	A	T	G	C	G	G	T	G	G	A	G
			Branch_Leaf	B1-7-L2	T	C	G	G	C	G	C	T	G	C	C	G	C	C	C	G	G	C	T	G	G	T	G	C	G	C	T	G	C	C	G	C	C	G	A	T	G	C	G	G	T	G	G	A	G
			Branch_Leaf	B1-8-L1	T	C	G	G	C	G	C	T	G	C	C	G	C	C	C	G	G	C	T	G	G	T	G	C	G	C	T	G	C	C	G	C	C	G	A	T	G	C	G	G	T	G	G	A	G
			Branch_Leaf	B1-8-L2	T	C	G	G	C	G	C	T	G	C	C	G	C	C	C	G	G	C	T	G	G	T	G	C	G	C	T	G	C	C	G	C	C	G	A	T	G	C	G	G	T	G	G	A	G
			Branch_Leaf	B1-9-L1	T	C	G	G	C	G	C	T	G	C	C	G	C	C	C	G	G	C	T	G	G	T	G	C	G	C	T	G	C	C	G	C	C	G	A	T	G	C	G	G	T	G	G	A	G
			Branch_Leaf	B1-9-L2	T	C	G	G	C	G	C	T	G	C	C	G	C	C	C	G	G	C	T	G	G	T	G	C	G	C	T	G	C	C	G	C	C	G	A	T	G	C	G	G	T	G	G	A	G
			Branch_Leaf	B1-10-L1	T	C	G	G	C	G	C	T	G	C	C	G	C	C	C	G	G	C	T	G	G	T	G	C	G	C	T	G	C	C	G	C	C	G	A	T	G	C	G	G	T	G	G	A	G
			Branch_Leaf	B1-10-L2	T	C	G	G	C	G	C	T	G	C	C	G	C	C	C	G	G	C	T	G	G	T	G	C	G	C	T	G	C	C	G	C	C	G	A	T	G	C	G	G	T	G	G	A	G
			Branch_Leaf	B1-11-L1	T	C	G	G	C	G	C	T	G	C	C	G	C	C	C	G	G	C	T	G	G	T	G	C	G	C	T	G	C	C	G	C	C	G	A	T	G	C	G	G	T	G	G	A	G
			Branch_Leaf	B1-11-L2	T	C	G	G	C	G	C	T	G	C	C	G	C	C	C	G	G	C	T	G	G	T	G	C	G	C	T	G	C	C	G	C	C	G	A	T	G	C	G	G	T	G	G	A	G
			Branch_Leaf	B1-12-L1	T	C	G	G	C	G	C	T	G	C	C	G	C	C	C	G	G	C	T	G	G	T	G	C	G	C	T	G	C	C	G	C	C	G	A	T	G	C	G	G	T	G	G	A	G
			Branch_Leaf	B1-12-L2	T	C	G	G	C	G	C	T	G	C	C	G	C	C	C	G	G	C	T	G	G	T	G	C	G	C	T	G	C	C	G	C	C	G	A	T	G	C	G	G	T	G	G	A	G
			Branch_Leaf	B1-13-L1	T	C	G	G	C	G	C	T	G	C	C	G	C	C	C	G	G	C	T	G	G	T	G	C	G	C	T	G	C	C	G	C	C	G	A	T	G	C	G	G	T	G	G	A	G
			Branch_Leaf	B1-13-L2	T	C	G	G	C	G	C	T	G	C	C	G	C	C	C	G	G	C	T	G	G	T	G	C	G	C	T	G	C	C	G	C	C	G	A	T	G	C	G	G	T	G	G	A	G
			Branch_Leaf	B1-14-L1	T	C	G	G	C	G	C	T	G	C	C	G	C	C	C	G	G	C	T	G	G	T	G	C	G	C	T	G	C	C	G	C	C	G	A	T	G	C	G	G	T	G	G	A	G
			Branch_Leaf	B1-14-L2	T	C	G	G	C	G	C	T	G	C	C	G	C	C	C	G	G	C	T	G	G	T	G	C	G	C	T	G	C	C	G	C	C	G	A	T	G	C	G	G	T	G	G	A	G
			Branch_Leaf	B1-15-L1	T	C	G	G	C	G	C	T	G	C	C	G	C	C	C	G	G	C	T	G	G	T	G	C	G	C	T	G	C	C	G	C	C	G	A	T	G	C	G	G	T	G	G	A	G
			Branch_Leaf	B1-16-L1	T	C	G	G	C	G	C	T	G	C	C	G	C	C	C	G	G	C	T	G	G	T	G	C	G	C	T	G	C	C	G	C	C	G	A	T	G	C	G	G	T	G	G	A	G
			Branch_Leaf	B2-L1	T	C	G	G	C	G	C	T	G	C	C	G	C	C	C	G	G	C	T	G	G	T	G	C	G	C	T	G	C	C	G	C	C	G	A	T	G	C	G	G	T	G	G	A	G
			Branch_Leaf	B2-1-L1	T	C	G	G	C	G	C	T	G	C	C	G	C	C	C	G	G	C	T	G	G	T	G	C	G	C	T	G	C	C	G	C	C	G	A	T	G	C	G	G	T	G	G	A	G
			Branch_Leaf	B2-1-L2	T	C	G	G	C	G	C	T	G	C	C	G	C	C	C	G	G	C	T	G	G	T	G	C	G	C	T	G	C	C	G	C	C	G	A	T	G	C	G	G	T	G	G	A	G
			Branch_Leaf	B2-2-L1	T	C	G	G	C	G	C	T	G	C	C	G	C	C	C	G	G	C	T	G	G	T	G	C	G	C	T	G	C	C	G	C	C	G	A	T	G	C	G	G	T	G	G	A	G
			Branch_Leaf	B2-2-L2	T	C	G	G	C	G	C	T	G	C	C	G	C	C	C	G	G	C	T	G	G	T	G	C	G	C	T	G	C	C	G	C	C	G	A	T	G	C	G	G	T	G	G	A	G
			Branch_Leaf	B2-3-L1	T	C	G	G	C	G	C	T	G	C	C	G	C	C	C	G	G	C	T	G	G	T	G	C	G	C	T	G	C	C	G	C	C	G	A	T	G	C	G	G	T	G	G	A	G
			Branch_Leaf	B2-3-L2	T	C	G	G	C	G	C	T	G	C	C	G	C	C	C	G	G	C	T	G	G	T	G	C	G	C	T	G	C	C	G	C	C	G	A	T	G	C	G	G	T	G	G	A	G
			Branch_Leaf	B2-4-L1	T	C	G	G	C	G	C	T	G	C	C	G	C	C	C	G	G	C	T	G	G	T	G	C	G	C	T	G	C	C	G	C	C	G	A	T	G	C	G	G	T	G	G	A	G
			Branch_Leaf	B2-4-L2	T	C	G	G	C	G	C	T	G	C	C	G	C	C	C	G	G	C	T	G	G	T	G	C	G	C	T	G	C	C	G	C	C	G	A	T	G	C	G	G	T	G	G	A	G
			Branch_Leaf	B2-5-L1	T	C	G	G	C	G	C	T	G	C	C	G	C	C	C	G	G	C	T	G	G	T	G	C	G	C	T	G	C	C	G	C	C	G	A	T	G	C	G	G	T	G	G	A	G
			Branch_Leaf	B2-5-L2	T	C	G	G	C	G	C	T	G	C	C	G	C	C	C	G	G	C	T	G	G	T	G	C	G	C	T	G	C	C	G	C	C	G	A	T	G	C	G	G	T	G	G	A	G
			Branch_Leaf	B2-6-L1	T	C	G	G	C	G	C	T	G	C	C	G	C	C	C	G	G	C	T	G	G	T	G	C	G	C	T	G	C	C	G	C	C	G	A	T	G	C	G	G	T	G	G	A	G
			Branch_Leaf	B2-6-L2	T	C	G	G	C	G	C	T	G	C	C	G	C	C	C	G	G	C	T	G	G	T	G	C	G	C	T	G	C	C	G	C	C	G	A	T	G	C	G	G	T	G	G	A	G
			Branch_Leaf	B2-7-L1	T	C	G	G	C	G	C	T	G	C	C	G	C	C	C	G	G	C	T	G	G	T	G	C	G	C	T	G	C	C	G	C	C	G	A	T	G	C	G	G	T	G	G	A	G
			Branch_Leaf	B2-7-L2	T	C	G	G	C	G	C	T	G	C	C	G	C	C	C	G	G	C	T	G	G	T	G	C	G	C	T	G	C	C	G	C	C	G	A	T	G	C	G	G	T	G	G	A	G
			Branch_Leaf	B2-8-L1	T	C	G	G	C	G	C	T	G	C	C	G	C	C	C	G	G	C	T	G	G	T	G	C	G	C	T	G	C	C	G	C	C	G	A	T	G	C	G	G	T	G	G	A	G
			Branch_Leaf	B2-8-L2	T	C	G	G	C	G	C	T	G	C	C	G	C	C	C	G	G	C	T	G	G	T	G	C	G	C	T	G	C	C	G	C	C	G	A	T	G	C	G	G	T	G	G	A	G
			Branch_Leaf	B2-9-L1	T	C	G	G	C	G	C	T	G	C	C	G	C	C	C	G	G	C	T	G	G	T	G	C	G	C	T	G	C	C	G	C	C	G	A	T	G	C	G	G	T	G	G	A	G
			Branch_Leaf	B2-9-L2	T	C	G	G	C	G	C	T	G	C	C	G	C	C	C	G	G	C	T	G	G	T	G	C	G	C	T	G	C	C	G	C	C	G	A	T	G	C	G	G	T	G	G	A	G
			Branch_Leaf	B2-10-L1	T	C	G	G	C	G	C	T	G	C	C	G	C	C	C	G	G	C	T	G	G	T	G	C	G	C	T	G	C	C	G	C	C	G	A	T	G	C	G	G	T	G	G	A	G
			Branch_Leaf	B2-10-L2	T	C	G	G	C	G	C	T	G	C	C	G	C	C	C	G	G	C	T	G	G	T	G	C	G	C	T	G	C	C	G	C	C	G	A	T	G	C	G	G	T	G	G	A	G
			Branch_Leaf	B2-11-L1	T	C	G	G	C	G	C	T	G	C	C	G	C	C	C	G	G	C	T	G	G	T	G	C	G	C	T	G	C	C	G	C	C	G	A	T	G	C	G	G	T	G	G	A	G
			Branch_Leaf	B2-11-L2	T	C	G	G	C	G	C	T	G	C	C	G	C	C	C	G	G	C	T	G	G	T	G	C	G	C	T	G	C	C	G	C	C	G	A	T	G	C	G	G	T	G	G	A	G
			Branch_Leaf	B2-12-L1	T	C	G	G	C	G	C	T	G	C	C	G	C	C	C	G	G	C	T	G	G	T	G	C	G	C	T	G	C	C	G	C	C	G	A	T	G	C	G	G	T	G	G	A	G
			Branch_Leaf	B2-12-L2	T	C	G	G	C	G	C	T	G	C	C	G	C	C	C	G	G	C	T	G	G	T	G	C	G	C	T	G	C	C	G	C	C	G	A	T	G	C	G	G	T	G	G	A	G
			Branch_Leaf	B2-13-L1	T	C	G	G	C	G	C	T	G	C	C	G	C	C	C	G	G	C	T	G	G	T	G	C	G	C	T	G	C	C	G	C	C	G	A	T	G	C	G	G	T	G	G	A	G
			Branch_Leaf	B2-13-L2	T	C	G	G	C	G	C	T	G	C	C	G	C	C	C	G	G	C	T	G	G	T	G	C	G	C	T	G	C	C	G	C	C	G	A	T	G	C	G	G	T	G	G	A	G
			Branch_Leaf	B2-14-L1	T	C	G	G	C	G	C	T	G	C	C	G	C	C	C	G	G	C	T	G	G	T	G	C	G	C	T	G	C	C	G	C	C	G	A	T	G	C	G	G	T	G	G	A	G
			Branch_Leaf	B2-14-L2	T	C	G	G	C	G	C	T	G	C	C	G	C	C	C	G	G	C	T	G	G	T	G	C	G	C	T	G	C	C	G	C	C	G	A	T	G	C	G	G	T	G	G	A	G
			Branch_Leaf	B2-15-L1	T	C	G	G	C	G	C	T	G	C	C	G	C	C	C	G	G	C	T	G	G	T	G	C	G	C	T	G	C	C	G	C	C	G	A	T	G	C	G	G	T	G	G	A	G
			Branch_Leaf	B2-15-L2	T	C	G	G	C	G	C	T	G	C	C	G	C	C	C	G	G	C	T	G	G	T	G	C	G	C	T	G	C	C	G	C	C	G	A	T	G	C	G	G	T	G	G	A	G
			Branch_Leaf	B2-16-L1	T	C	G	G	C	G	C	T	G	C	C	G	C	C	C	G	G	C	T	G	G	T	G	C	G	C	T	G	C	C	G	C	C	G	A	T	G	C	G	G	T	G	G	A	G
			Branch_Leaf	B2-16-L2	T	C	G	G	C	G	C	T	G	C	C	G	C	C	C	G	G	C	T	G	G	T	G	C	G	C	T	G	C	C	G	C	C	G	A	T	G	C	G	G	T	G	G	A	G
			Branch_Leaf	B3-1-L1	T	C	G	G	C	G	C	T	G	C	C	G	C	C	C	G	G	C	T	G	G	T	G	C	G	C	T	G	C	C	G	C	C	G	A	T	G	C	G	G	T	G	G	A	G
			Branch_Leaf	B3-2-L1	T	C	G	G	C	G	C	T	G	C	C	G	C	C	C	G	G	C	T	G	G	T	G	C	G	C	T	G	C	C	G	C	C	G	A	T	G	C	G	G	T	G	G	A	G
			Branch_Leaf	B3-3-L1	T	C	G	G	C	G	C	T	G	C	C	G	C	C	C	G	G	C	T	G	G	T	G	C	G	C	T	G	C	C	G	C	C	G	A	T	G	C	G	G	T	G	G	A	G
			Branch_Leaf	B3-4-L1	T	C	G	G	C	G	C	T	G	C	C	G	C	C	C	G	G	C	T	G	G	T	G	C	G	C	T	G	C	C	G	C	C	G	A	T	G	C	G	G	T	G	G	A	G
			Branch_Leaf	B3-5-L1	T	C	G	G	C	G	C	T	G	C	C	G	C	C	C	G	G	C	T	G	G	T	G	C	G	C	T	G	C	C	G	C	C	G	A	T	G	C	G	G	T	G	G	A	G
			Branch_Leaf	B3-L1	T	C	G	G	C	G	C	T	G	C	C	G	C	C	C	G	G	C	T	G	G	T	G	C	G	C	T	G	C	C	G	C	C	G	A	T	G	C	G	G	T	G	G	A	G
			Branch_Leaf	B4-1-1-L1	T	C	G	G	C	G	C	T	G	C	C	G	C	C	C	G	G	C	T	G	G	T	G	C	G	C	T	G	C	C	G	C	C	G	A	T	G	C	G	G	T	G	G	A	G
			Branch_Leaf	B4-1-2-L1	T	C	G	G	C	G	C	T	G	C	C	G	C	C	C	G	G	C	T	G	G	T	G	C	G	C	T	G	C	C	G	C	C	G	A	T	G	C	G	G	T	G	G	A	G
			Branch_Leaf	B4-1-3-L1	T	C	G	G	C	G	C	T	G	C	C	G	C	C	C	G	G	C	T	G	G	T	G	C	G	C	T	G	C	C	G	C	C	G	A	T	G	C	G	G	T	G	G	A	G
			Branch_Leaf	B4-1-4-L1	T	C	G	G	C	G	C	T	G	C	C	G	C	C	C	G	G	C	T	G	G	T	G	C	G	C	T	G	C	C	G	C	C	G	A	T	G	C	G	G	T	G	G	A	G
			Branch_Leaf	B4-1-L1	T	C	G	G	C	G	C	T	G	C	C	G	C	C	C	G	G	C	T	G	G	T	G	C	G	C	T	G	C	C	G	C	C	G	A	T	G	C	G	G	T	G	G	A	G
			Branch_Leaf	B4-2-L1	T	C	G	G	C	G	C	T	G	C	C	G	C	C	C	G	G	C	T	G	G	T	G	C	G	C	T	G	C	C	G	C	C	G	A	T	G	C	G	G	T	G	G	A	G
			Branch_Leaf	B4-3-L1	T	C	G	G	C	G	C	T	G	C	C	G	C	C	C	G	G	C	T	G	G	T	G	C	G	C	T	G	C	C	G	C	C	G	A	T	G	C	G	G	T	G	G	A	G
[truncated: 25 more columns]
