# Supplementary material for: Mutations mark cell lineages and sectors in flowers of a woody angiosperm
Source: PLoS Genet. 2025 Aug 18;21(8):e1011829. doi: 10.1371/journal.pgen.1011829 (PMC12370204; doi:10.1371/journal.pgen.1011829)
Supplement: S5 Table — (XLSX) [file pgen.1011829.s019.xlsx]

## Sheet: S5_Table
Table S5. Splitsample qualitative comparison of mutation calls.
Pair	Subsample	Name	M21	M22	M23	M24	M25	M26	M27	M28	M29	M30	M31	M32	M33	M34	M35	M36	M37	M38	M39	M40	M41	M42	M43	M44	M45	M46	M47	M48	M49	M50	M51	M52	M53	M54	M55	M56	M57
Pair1	a	T8710-C1-3a	T	G	T	C	G	G	T	A	G	T	C	C	C	C	C	G	G	C	C	G	G	A	G	G	G	A	C	A	C	C	G	G	A	C	G	T	T
Pair1	b	T8710-C1-3b	C	G	T	C	G	G	T	A	G	T	C	C	C	C	C	G	G	C	C	G	G	A	G	G	G	A	C	A	C	C	G	G	A	C	G	T	T
Pair2	a	T8710-E1-2a	C	G	C	C	G	G	T	A	G	T	C	C	C	C	C	G	G	C	C	G	A	A	G	G	G	A	C	A	C	C	G	G	A	C	G	C	T
Pair2	b	T8710-E1-2b	C	G	C	C	G	G	T	A	G	T	C	C	C	C	C	G	G	C	C	G	G	A	G	G	G	A	C	A	C	C	G	G	A	C	G	C	T
Pair3	a	T8710-E1-3a	C	G	T	C	G	G	T	A	G	T	C	C	C	C	C	G	G	C	C	G	G	A	G	G	G	A	C	A	C	C	G	G	C	C	G	C	T
Pair3	b	T8710-E1-3b	T	G	T	C	G	G	T	A	G	T	C	C	C	C	C	G	G	C	C	G	G	A	G	G	G	A	C	A	C	C	A	G	A	C	G	C	T
Pair4	a	T8710-E2-1a	C	G	T	C	G	G	T	A	G	T	C	C	C	C	C	G	G	C	C	G	G	A	G	G	G	A	C	A	C	C	G	G	A	C	G	C	T
Pair4	b	T8710-E2-1b	C	G	T	C	G	G	T	A	G	T	C	C	C	C	C	G	G	C	C	G	A	A	G	G	G	A	C	A	C	C	G	G	A	C	G	C	T
Pair5	a	T8710-E3-2a	C	G	T	C	G	G	T	A	G	T	C	C	C	C	C	G	G	C	C	A	G	A	G	G	G	A	C	A	C	C	G	G	A	C	G	C	T
Pair5	b	T8710-E3-2b	C	G	T	C	G	G	T	A	G	T	C	C	C	C	C	G	G	C	C	A	G	A	G	G	G	A	C	A	C	C	G	G	A	C	G	C	T
Pair6	a	T8710-E4-1a	C	G	T	C	G	G	T	A	G	T	C	C	C	C	C	G	G	C	C	A	G	A	G	G	G	A	C	A	C	C	G	G	A	C	G	C	T
Pair6	b	T8710-E4-1b	C	G	T	C	G	G	T	A	G	T	C	C	C	C	C	G	G	C	C	A	G	A	G	G	G	A	C	A	C	C	G	G	A	C	G	C	T
Pair7	a	T8710-E5-1a	C	G	T	C	G	G	T	A	G	T	C	C	C	C	C	G	G	C	C	G	G	A	G	G	G	A	C	A	C	C	G	G	A	C	G	C	T
Pair7	b	T8710-E5-1b	C	G	T	C	G	G	T	A	G	T	C	C	C	C	C	G	G	C	C	G	G	A	G	G	G	A	C	A	C	C	G	G	A	C	G	C	T
Pair8	a	T8710-P1-1a	C	G	T	C	G	G	T	A	G	T	T	C	C	C	C	G	G	C	C	A	G	A	G	G	G	A	C	A	C	C	G	G	A	C	G	C	T
Pair8	b	T8710-P1-1b	C	G	T	C	G	G	T	A	G	T	T	C	C	C	C	G	G	C	C	G	G	A	G	G	G	A	C	A	C	C	G	G	A	C	G	C	T
Pair9	a	T8710-P1-3a	C	G	T	C	G	G	T	A	G	T	T	C	C	C	C	G	G	C	C	A	G	A	G	G	G	A	C	A	C	C	G	G	A	C	G	C	T
Pair9	b	T8710-P1-3b	C	G	T	C	G	G	T	A	G	T	T	C	C	C	C	G	G	C	C	A	G	A	G	G	G	A	C	A	C	C	G	G	A	C	G	C	T
Pair10	a	T8710-P1-9a	C	G	T	C	G	G	T	A	G	T	C	C	C	C	C	G	G	C	C	G	G	A	G	G	G	A	C	A	C	C	G	G	A	C	G	C	T
Pair10	b	T8710-P1-9b	C	G	T	C	G	G	T	A	G	T	C	C	C	C	C	G	G	T	C	G	G	A	G	G	G	A	C	A	C	C	G	G	A	C	G	C	T
Pair11	a	T8710-P1-11a	C	G	T	C	G	G	T	A	G	T	C	C	C	C	C	G	G	C	C	G	G	A	G	G	G	A	C	A	C	C	G	G	A	C	G	C	T
Pair11	b	T8710-P1-11b	C	G	T	C	G	G	T	A	G	T	C	C	C	C	C	G	G	C	C	G	G	A	G	G	G	A	C	A	C	C	G	G	A	C	G	C	T
Pair12	a	T8710-P2-5a	C	G	T	C	G	G	T	A	G	T	C	C	C	C	C	G	G	C	C	G	G	A	G	G	G	A	C	A	C	C	G	G	A	C	G	C	T
Pair12	b	T8710-P2-5b	C	T	T	C	G	G	T	G	G	T	C	C	T	C	C	G	G	C	C	G	G	A	G	G	G	A	C	G	C	A	G	G	A	C	G	C	T
Pair13	a	T8710-P3-3a	C	G	T	C	G	A	T	A	G	T	C	C	C	C	C	G	G	C	C	G	G	A	G	G	G	A	C	A	C	C	G	G	C	C	G	C	T
Pair13	b	T8710-P3-3b	C	G	T	C	G	A	T	A	G	T	C	C	C	C	C	G	G	C	C	G	G	A	G	G	G	A	C	A	C	C	G	G	C	C	G	C	T
Pair14	a	T8710-P4-1a	C	G	T	C	G	G	T	A	G	T	C	C	C	C	C	G	G	C	C	G	G	A	G	A	G	A	C	A	C	C	G	G	A	C	G	C	C
Pair14	b	T8710-P4-1b	C	G	T	C	G	G	T	A	G	T	C	C	C	C	C	G	G	C	C	G	G	A	G	A	G	A	C	A	C	C	G	G	A	C	G	C	C
Pair15	a	T8710-P5-2a	C	G	T	C	G	G	T	A	G	T	C	C	C	C	C	G	G	C	C	G	A	A	G	G	G	A	C	A	C	C	A	G	A	C	G	C	T
Pair15	b	T8710-P5-2b	T	G	T	C	G	G	T	A	G	T	T	C	C	C	C	G	G	C	C	G	A	A	G	G	G	A	C	A	C	C	G	G	A	C	G	C	T
Pair16	a	T8710-X1-1a	C	G	T	C	G	G	T	A	G	T	C	C	C	C	C	G	G	C	C	G	G	A	G	G	G	A	C	A	C	C	G	G	A	C	G	C	T
Pair16	b	T8710-X1-1b	C	G	T	C	G	G	T	A	G	T	C	C	C	C	C	G	G	C	C	G	G	A	G	G	G	A	C	A	A	C	G	G	A	C	T	C	T
Pair17	a	T8710-X2-2a	C	G	T	C	G	G	T	A	G	T	C	C	C	C	C	G	G	C	C	G	G	A	G	G	G	A	C	A	C	C	G	G	A	C	G	C	T
Pair17	b	T8710-X2-2b	C	G	T	C	G	G	T	A	G	T	C	C	C	C	C	G	G	C	C	G	G	A	G	G	G	A	C	A	C	C	G	G	A	C	G	C	T
Pair18	a	T8710-X3-2a	C	G	T	C	G	G	T	A	G	T	C	C	C	C	C	G	G	C	C	G	G	A	G	G	G	T	C	A	C	C	G	T	A	C	G	C	T
Pair18	b	T8710-X3-2b	C	G	T	C	G	G	T	A	G	T	C	C	C	C	C	G	G	C	C	G	G	A	G	G	G	A	C	A	C	C	G	G	A	C	G	C	T
Pair19	a	T8710-X4-2a	C	G	T	C	G	G	T	A	G	T	C	C	C	C	C	G	G	C	C	G	A	A	G	G	G	A	C	A	C	C	G	G	C	C	G	C	T
Pair19	b	T8710-X4-2b	C	G	T	C	G	G	T	A	G	T	C	C	C	C	C	G	G	C	C	G	G	A	G	G	G	A	C	A	C	C	G	G	C	C	G	C	T
Pair20	a	T8710-X5-2a	C	G	T	C	G	G	T	A	G	T	C	C	C	C	C	G	G	C	C	G	G	A	G	G	G	A	C	A	C	C	G	G	A	C	G	C	T
Pair20	b	T8710-X5-2b	C	G	T	C	G	G	T	A	G	T	C	C	C	C	C	G	G	C	C	G	G	A	G	G	G	A	C	A	C	C	G	G	A	C	G	C	T
Present in	Other Samples	in Flower #2	yes	yes	yes	yes	yes	yes	yes	No	yes	yes	yes	yes	No	yes	yes	yes	yes	yes	yes	yes	yes	yes	yes	yes	yes	yes	yes	No	No	No	yes	yes	yes	yes	No	yes	yes
%	Class	#Tests
90.4	True Negatives	669	0	19	19	20	20	19	20	19	20	20	17	20	19	20	20	20	20	19	20	16	16	0	20	19	20	19	20	19	19	19	18	19	17	20	19	19	19
6.7	True Positives	50	17		1			1					2									3	1	20		1									2			1	1
1.48	False Negatives	11	3																			1	2					1					2	1	1
1.35	False Positives	10		1						1			1		1					1			1							1	1	1					1
100	Total	740	20	20	20	20	20	20	20	20	20	20	20	20	20	20	20	20	20	20	20	20	20	20	20	20	20	20	20	20	20	20	20	20	20	20	20	20	20
