# Supplementary material for: Mutations mark cell lineages and sectors in flowers of a woody angiosperm
Source: PLoS Genet. 2025 Aug 18;21(8):e1011829. doi: 10.1371/journal.pgen.1011829 (PMC12370204; doi:10.1371/journal.pgen.1011829)
Supplement: S6 Table — (XLSX) [file pgen.1011829.s020.xlsx]

## Sheet: S6_Table
Table S6. Splitsamples compared quantitatively for VAF (%) estimates.
Section A: VAF (%) for subsamples "a" and "b" for all de novo mutations in Flower #2 (#M21 to #M57). Scatterplots shown in Fig. 2B,C and Fig. S6D.
Pair	Organ	a_SubsampleID	b_SubsampleID	a_M21%	b_M21%	a_M22%	b_M22%	a_M23%	b_M23%	a_M24%	b_M24%	a_M25%	b_M25%	a_M26%	b_M26%	a_M27%	b_M27%	a_M28%	b_M28%	a_M29%	b_M29%	a_M30%	b_M30%	a_M31%	b_M31%	a_M32%	b_M32%	a_M33%	b_M33%	a_M34%	b_M34%	a_M35%	b_M35%	a_M36%	b_M36%	a_M37%	b_M37%	a_M38%	b_M38%	a_M39%	b_M39%	a_M40%	b_M40%	a_M41%	b_M41%	a_M42%	b_M42%	a_M43%	b_M43%
Pair01	Carpel	T8710-C1-3a	T8710-C1-3b	0	2.43902	0	0	0	0	0	0	0	0	0	0	0	0	0	0	0	0	0	0	0	0	0	0	0	0	0	0	0	0	0	0	0	0	0	0	0	0	0	0	0	0	40.3509	44.4444	0	0
Pair02	Sepal	T8710-E1-2a	T8710-E1-2b	2.17391	5.40541	0	0	20.4082	13.3333	0	0	0	0	0	0	0	0	0	0	0	0	0	0	0	0	0	0	0	0	0	0	0	0	0	0	0	0	0	0	0	0	0	0	3.0303	0	46.2366	39.2523	0	0
Pair03	Sepal	T8710-E1-3a	T8710-E1-3b	11.6279	0#	0	0	0	0	0	0	0	0	0	0	0	0	0	0	0	0	0	0	0	0	0	0	0	0	0	0	0	0	0	0	0	0	0	0	0	0	0	0	0	0	40.4762	48.2759	0	0
Pair04	Sepal	T8710-E2-1a	T8710-E2-1b	15.3846	6.66667	0	0	0	0	0	0	0	0	0	0	0	0	0	0	0	0	0	0	0	0	0	0	0	0	0	0	0	0	0	0	0	0	0	0	0	0	0	0	0	3.125	32.0988	44.6429	0	0
Pair05	Sepal	T8710-E3-2a	T8710-E3-2b	4	9.25926	0	0	0	0	0	0	0	0	0	0	0	0	0	0	0	0	0	0	0	0	0	0	0	0	0	0	0	0	0	0	0	0	0	0	0	0	9.09091	10.0719	0	0	40.9091	34.7222	0	0
Pair06	Sepal	T8710-E4-1a	T8710-E4-1b	6.89655	5.26316	0	0	0	0	0	0	0	0	0	0	0	0	0	0	0	0	0	0	0	0	0	0	0	0	0	0	0	0	0	0	0	0	0	0	0	0	6.66667	5.82524	0	0	37.8947	39.6825	0	0
Pair07	Sepal	T8710-E5-1a	T8710-E5-1b	5.71429	7.14286	0	0	0	0	0	0	0	0	0	0	0	0	0	0	0	0	0	0	0	0	0	0	0	0	0	0	0	0	0	0	0	0	0	0	0	0	0	0	0	0	38.0952	43.2099	0	0
Pair08	Petal	T8710-P1-1a	T8710-P1-1b	14.5833	10.3448	0	0	0	0	0	0	0	0	0	0	0	0	0	0	0	0	0	0	10.7143	4.54545	0	0	0	0	0	0	0	0	0	0	0	0	0	0	0	0	1.78571	0	0	0	26.1905	25.9259	0	0
Pair09	Petal	T8710-P1-3a	T8710-P1-3b	9.09091	3.84615	0	0	0	0	0	0	0	0	0	0	0	0	0	0	0	0	0	0	23.5294	17.6471	0	0	0	0	0	0	0	0	0	0	0	0	0	0	0	0	11.2903	7.77778	0	0	28.4314	31.0345	0	0
Pair10	Petal	T8710-P1-9a	T8710-P1-9b	7.14286	4	0	0	0	0	0	0	0	0	0	0	0	0	0	0	0	0	0	0	0	0	0	0	0	0	0	0	0	0	0	0	0	0	0	1.0989	0	0	0	0	0	0	22.2222	20.7921	0	0
Pair11	Petal	T8710-P1-11a	T8710-P1-11b	18.4211	12.1212	0	0	0	0	0	0	0	0	0	0	0	0	0	0	0	0	0	0	0	0	0	0	0	0	0	0	0	0	0	0	0	0	0	0	0	0	0	0	0	0	18.0851	26.8817	0	0
Pair12	Petal	T8710-P2-5a	T8710-P2-5b	6.45161	4.34783	0	16.129	0	0	0	0	0	0	0	0	0	0	0	16.6667	0	0	0	0	0	0	0	0	0	13.9535	0	0	0	0	0	0	0	0	0	0	0	0	0	0	0	0	16.4179	19.3548	0	0
Pair13	Petal	T8710-P3-3a	T8710-P3-3b	10	12.1212	0	0	0	0	0	0	0	0	15.5556	25	0	0	0	0	0	0	0	0	0	0	0	0	0	0	0	0	0	0	0	0	0	0	0	0	0	0	0	0	0	0	23.5955	34.0659	0	0
Pair14	Petal	T8710-P4-1a	T8710-P4-1b	3.0303	21.7#	0	0	0	0	0	0	0	0	0	0	0	0	0	0	0	0	0	0	0	0	0	0	0	0	0	0	0	0	0	0	0	0	0	0	0	0	0	0	0	0	29.4118	48	0	0
Pair15	Petal	T8710-P5-2a	T8710-P5-2b	17.1429	0#	0	0	0	0	0	0	0	0	0	0	0	0	0	0	0	0	0	0	0	5.88235	0	0	0	0	0	0	0	0	0	0	0	0	0	0	0	0	0	0	29.2683	22.2222	18.8406	22.5352	0	0
Pair16	Stamen	T8710-X1-1a	T8710-X1-1b	4	17.6#	0	0	0	0	0	0	0	0	0	0	0	0	0	0	0	0	0	0	0	0	0	0	0	0	0	0	0	0	0	0	0	0	0	0	0	0	0	0	0	0	32.7586	35.5263	0	0
Pair17	Stamen	T8710-X2-2a	T8710-X2-2b	2.43902	9.6#	0	0	0	0	0	0	0	0	0	0	0	0	0	0	0	0	0	0	0	0	0	0	0	0	0	0	0	0	0	0	0	0	0	0	0	0	0	0	0	0	33.3333	31.6667	0	0
Pair18	Stamen	T8710-X3-2a	T8710-X3-2b	4.65116	6.45161	0	0	0	0	0	0	0	0	0	0	0	0	0	0	0	0	0	0	0	0	0	0	0	0	0	0	0	0	0	0	0	0	0	0	0	0	0	0	0	0	31.6456	24.7191	0	0
Pair19	Stamen	T8710-X4-2a	T8710-X4-2b	8.33333	4.54545	0	0	0	0	0	0	0	0	0	0	0	0	0	0	0	0	0	0	0	0	0	0	0	0	0	0	0	0	0	0	0	0	0	0	0	0	0	0	2.94118	0	17.9775	39.2523	0	0
Pair20	Stamen	T8710-X5-2a	T8710-X5-2b	5.26316	8.82353	0	0	0	0	0	0	0	0	0	0	0	0	0	0	0	0	0	0	0	0	0	0	0	0	0	0	0	0	0	0	0	0	0	0	0	0	0	0	0	0	30.137	46.4646	0	0
					# these five subsample "b" values failed outlier test
					and were excluded from the orthogonal regression test shown in Fig. S6D
					but were included in the scatterplot
Section B: VAF (%) for subsamples "a" and "b" for the four key deep branch mutations ( #M120, #M71, #M101, #M119). Scatterplots shown in Fig. S6D.
Pair	Organ	a_SubsampleID	b_SubsampleID	a_M120_VAF%	b_M120_VAF%	a_M71_VAF%	b_M71_VAF%	a_M101_VAF%	b_M101_VAF%	a_M119_VAF%	b_M119_VAF%
Pair01	Carpel	T8710-C1-3a	T8710-C1-3b	51.6667	41.6667	54.5455	55.5556	4.2735	0	2.5	0
Pair02	Sepal	T8710-E1-2a	T8710-E1-2b	44.7368	53.5714	37.8378	58.9744	9.92366	11.5385	2.38095	12.9032
Pair03	Sepal	T8710-E1-3a	T8710-E1-3b	46.988	37.8378	44.1558	43.4783	8.74317	6.42857	11.5385	12.5
Pair04	Sepal	T8710-E2-1a	T8710-E2-1b	49.2958	36.3636	45.4545	30.303	12.5	17.8862	12.8205	8.88889
Pair05	Sepal	T8710-E3-2a	T8710-E3-2b	35.3659	42.4242	29.3103	40	14.5161	10.3226	10	24.3243
Pair06	Sepal	T8710-E4-1a	T8710-E4-1b	37.5	39.1304	41.0959	46.6667	11.2426	12.8205	15.3846	13.6364
Pair07	Sepal	T8710-E5-1a	T8710-E5-1b	30	28.5714	42.1053	40.4762	14.6497	12.4224	10.3448	26.5306
Pair08	Petal	T8710-P1-1a	T8710-P1-1b	39.2405	27.1186	27.6923	29.4118	27.6074	13.2231	24.5614	27.7778
Pair09	Petal	T8710-P1-3a	T8710-P1-3b	33.7838	28.3951	22.3881	26	26.9231	23.5714	48	23.5294
Pair10	Petal	T8710-P1-9a	T8710-P1-9b	33.871	26.6667	33.3333	40	27.8261	13.1313	28.5714	15.625
Pair11	Petal	T8710-P1-11a	T8710-P1-11b	31.0811	27.5	22.5352	24.1935	38.2166	25.2941	34.3284	32.2581
Pair12	Petal	T8710-P2-5a	T8710-P2-5b	36.8421	24.5902	42.8571	23.6842	32.0312	26.2411	37.037	37.037
Pair13	Petal	T8710-P3-3a	T8710-P3-3b	47.0588	35.7143	29.3333	27.6316	20.8054	21.0256	17.6471	34.375
Pair14	Petal	T8710-P4-1a	T8710-P4-1b	37.5	37.931	32.2581	34	9.58904	13.3333	23.3333	29.5455
Pair15	Petal	T8710-P5-2a	T8710-P5-2b	30	35.5263	31.0811	26.3889	30.4636	25.1799	33.3333	40
Pair16	Stamen	T8710-X1-1a	T8710-X1-1b	32.9412	46.5116	26.9841	21.0526	23.8095	15.2866	28.125	31.4286
Pair17	Stamen	T8710-X2-2a	T8710-X2-2b	41.5094	42.1053	24.5902	25	11.6279	4.63576	10	12.1951
Pair18	Stamen	T8710-X3-2a	T8710-X3-2b	18.1818	31.6667	30.1887	23.2143	23.3083	18.125	19.3548	12.5
Pair19	Stamen	T8710-X4-2a	T8710-X4-2b	29.7872	28.8136	45.0704	13.2353	0	20	23.0769	21.2766
Pair20	Stamen	T8710-X5-2a	T8710-X5-2b	39.1304	35.2113	42.3729	40.678	10.8844	14.0351	12.8205	10.2041
[truncated: 28 more columns]
