# Supplementary material for: Mutations mark cell lineages and sectors in flowers of a woody angiosperm
Source: PLoS Genet. 2025 Aug 18;21(8):e1011829. doi: 10.1371/journal.pgen.1011829 (PMC12370204; doi:10.1371/journal.pgen.1011829)
Supplement: S7 Table — (XLSX) [file pgen.1011829.s021.xlsx]

## Sheet: S7_Table
Table S7. VAF (%) estimates of major Group 1 and Group 2 mutations in all samples.
Nested Group 1 markers indicated in Blue
Nested Group 2 markers indicated in Orange
						Group 2			Group 2			Group 2			Group 2			Group 1			Group 1			Group 1			Group 1
#	Year	Group	Sample ID	M120_C	M120_T	M120_VAF%	M71_A	M71_C	M71_VAF%	M42_G	M42_A	M42_VAF%	M10_T	M10_G	M10_VAF%	M101_G	M101_A	M101_VAF%	M119_C	M119_T	M119_VAF%	M21_T	M21_C	M21_VAF%	M11_C	M11_T	M11_VAF%
1	2019	Branch1-1_Flower#1_Carpel	T847-C1-1	60	48	44.4444	51	39	43.3333	124	0	0	33	22	40	213	9	4.05405	53	3	5.35714	54	0	0	38	1	2.5641
2	2019	Branch1-1_Flower#1_Carpel	T847-C1-2	87	52	37.4101	68	70	50.7246	186	0	0	50	45	47.3684	186	3	1.5873	65	7	9.72222	93	0	0	74	3	3.8961
3	2019	Branch1-1_Flower#1_Carpel	T847-C1-3	24	22	47.8261	30	26	46.4286	69	0	0	30	10	25	120	1	0.826446	33	2	5.71429	41	0	0	35	0	0
4	2019	Branch1-1_Flower#1_Sepal	T847-E1-1	112	53	32.1212	62	42	40.3846	227	0	0	55	32	36.7816	273	35	11.3636	49	7	12.5	54	0	0	56	5	8.19672
5	2019	Branch1-1_Flower#1_Sepal	T847-E1-3	68	38	35.8491	61	35	36.4583	148	0	0	43	22	33.8462	208	38	15.4472	33	1	2.94118	53	0	0	41	6	12.766
6	2019	Branch1-1_Flower#1_Sepal	T847-E2-1	107	49	31.4103	56	55	49.5495	153	0	0	40	12	23.0769	286	27	8.6262	60	0	0	78	0	0	37	4	9.7561
7	2019	Branch1-1_Flower#1_Sepal	T847-E3-1	19	11	36.6667	30	29	49.1525	80	0	0	22	9	29.0323	112	14	11.1111	20	0	0	37	0	0	14	2	12.5
8	2019	Branch1-1_Flower#1_Sepal	T847-E4-1	50	32	39.0244	38	22	36.6667	72	0	0	24	10	29.4118	164	11	6.28571	21	1	4.54545	34	0	0	30	5	14.2857
9	2019	Branch1-1_Flower#1_Sepal	T847-E5-1	73	57	43.8462	52	40	43.4783	152	0	0	24	14	36.8421	223	24	9.7166	39	4	9.30233	35	0	0	30	5	14.2857
10	2019	Branch1-1_Flower#1_Petal	T847-P1-12	101	42	29.3706	111	35	23.9726	191	0	0	74	25	25.2525	209	90	30.1003	43	21	32.8125	54	0	0	24	7	22.5806
11	2019	Branch1-1_Flower#1_Petal	T847-P1-1	89	30	25.2101	69	20	22.4719	213	0	0	58	9	13.4328	242	72	22.9299	45	13	22.4138	67	0	0	27	10	27.027
12	2019	Branch1-1_Flower#1_Petal	T847-P1-7	61	32	34.4086	53	24	31.1688	183	0	0	45	17	27.4194	212	41	16.2055	42	13	23.6364	76	0	0	28	9	24.3243
13	2019	Branch1-1_Flower#1_Petal	T847-P2-12	31	16	34.0426	35	6	14.6341	116	0	0	26	7	21.2121	91	38	29.4574	27	9	25	34	0	0	15	9	37.5
14	2019	Branch1-1_Flower#1_Petal	T847-P2-1	32	21	39.6226	27	21	43.75	59	0	0	21	6	22.2222	80	26	24.5283	11	4	26.6667	21	0	0	10	3	23.0769
15	2019	Branch1-1_Flower#1_Petal	T847-P3-1	56	30	34.8837	42	25	37.3134	100	0	0	42	16	27.5862	90	26	22.4138	36	9	20	65	0	0	17	4	19.0476
16	2019	Branch1-1_Flower#1_Petal	T847-P4-3	77	50	39.3701	32	32	50	116	0	0	48	8	14.2857	205	11	5.09259	25	2	7.40741	36	0	0	25	1	3.84615
17	2019	Branch1-1_Flower#1_Petal	T847-P5-1	73	30	29.1262	68	10	12.8205	146	0	0	49	17	25.7576	145	49	25.2577	45	14	23.7288	39	0	0	32	6	15.7895
18	2019	Branch1-1_Flower#1_Petal	T847-P5-3	99	60	37.7358	75	33	30.5556	164	0	0	60	7	10.4478	225	36	13.7931	45	20	30.7692	53	0	0	23	14	37.8378
19	2019	Branch1-1_Flower#1_Stamen	T847-X1-1	47	29	38.1579	51	24	32	127	0	0	22	21	48.8372	133	8	5.67376	37	3	7.5	32	0	0	17	2	10.5263
20	2019	Branch1-1_Flower#1_Stamen	T847-X1-3	31	13	29.5455	26	21	44.6809	67	0	0	23	12	34.2857	86	16	15.6863	28	4	12.5	24	0	0	18	1	5.26316
21	2019	Branch1-1_Flower#1_Stamen	T847-X2-1	37	18	32.7273	20	17	45.9459	56	0	0	11	10	47.619	83	14	14.433	24	0	0	29	0	0	15	4	21.0526
22	2019	Branch1-1_Flower#1_Stamen	T847-X2-3	40	19	32.2034	31	20	39.2157	104	0	0	15	13	46.4286	141	7	4.72973	26	6	18.75	31	0	0	21	2	8.69565
23	2019	Branch1-1_Flower#1_Stamen	T847-X3-1	21	14	40	35	23	39.6552	53	0	0	14	6	30	104	15	12.605	30	4	11.7647	36	0	0	15	9	37.5
24	2019	Branch1-1_Flower#1_Stamen	T847-X3-3	156	67	30.0448	132	93	41.3333	334	0	0	95	54	36.2416	466	71	13.2216	115	17	12.8788	144	0	0	70	10	12.5
25	2019	Branch1-1_Flower#1_Stamen	T847-X4-1	41	21	33.871	31	20	39.2157	83	0	0	23	12	34.2857	112	11	8.94309	35	5	12.5	43	0	0	28	3	9.67742
26	2019	Branch1-1_Flower#1_Stamen	T847-X4-3	55	23	29.4872	33	43	56.5789	127	0	0	29	18	38.2979	134	20	12.987	46	3	6.12245	40	0	0	20	0	0
27	2019	Branch1-1_Flower#1_Stamen	T847-X5-1	58	24	29.2683	51	12	19.0476	77	0	0	32	8	20	124	15	10.7914	25	2	7.40741	41	0	0	24	2	7.69231
28	2019	Branch1-1_Flower#1_Stamen	T847-X5-3	79	16	16.8421	48	22	31.4286	147	0	0	38	19	33.3333	150	21	12.2807	37	4	9.7561	52	0	0	30	3	9.09091
29	2019	Branch1-1_Flower#2_Carpel	T8710-C1-1	26	32	55.1724	49	34	40.9639	21	23	52.2727	60	0	0	151	10	6.21118	32	0	0	32	2	5.88235	43	0	0
30	2019	Branch1-1_Flower#2_Carpel	T8710-C1-2	22	15	40.5405	49	27	35.5263	11	10	47.619	49	0	0	145	6	3.97351	42	4	8.69565	26	1	3.7037	29	0	0
31	2019	Branch1-1_Flower#2_Carpel	T8710-C1-3a	29	31	51.6667	30	36	54.5455	34	23	40.3509	63	0	0	112	5	4.2735	39	1	2.5	41	0	0	34	0	0
32	2019	Branch1-1_Flower#2_Carpel	T8710-C1-3b	42	30	41.6667	44	55	55.5556	30	24	44.4444	72	0	0	108	0	0	43	0	0	40	1	2.43902	44	0	0
33	2019	Branch1-1_Flower#2_Sepal	T8710-E1-1	38	35	47.9452	38	30	44.1176	34	31	47.6923	57	0	0	120	4	3.22581	30	3	9.09091	46	2	4.16667	56	0	0
34	2019	Branch1-1_Flower#2_Sepal	T8710-E1-2a	42	34	44.7368	46	28	37.8378	50	43	46.2366	61	0	0	118	13	9.92366	41	1	2.38095	45	1	2.17391	45	0	0
35	2019	Branch1-1_Flower#2_Sepal	T8710-E1-2b	26	30	53.5714	32	46	58.9744	65	42	39.2523	57	0	0	138	18	11.5385	54	8	12.9032	35	2	5.40541	38	0	0
36	2019	Branch1-1_Flower#2_Sepal	T8710-E1-3a	44	39	46.988	43	34	44.1558	50	34	40.4762	63	0	0	167	16	8.74317	23	3	11.5385	38	5	11.6279	51	0	0
37	2019	Branch1-1_Flower#2_Sepal	T8710-E1-3b	46	28	37.8378	39	30	43.4783	30	28	48.2759	57	0	0	131	9	6.42857	28	4	12.5	33	0	0	51	0	0
38	2019	Branch1-1_Flower#2_Sepal	T8710-E1-4	37	37	50	32	29	47.541	39	26	40	58	0	0	165	18	9.83607	23	6	20.6897	38	1	2.5641	34	0	0
39	2019	Branch1-1_Flower#2_Sepal	T8710-E2-1a	36	35	49.2958	36	30	45.4545	55	26	32.0988	53	0	0	126	18	12.5	34	5	12.8205	44	8	15.3846	37	0	0
40	2019	Branch1-1_Flower#2_Sepal	T8710-E2-1b	42	24	36.3636	46	20	30.303	31	25	44.6429	44	0	0	101	22	17.8862	41	4	8.88889	42	3	6.66667	43	0	0
41	2019	Branch1-1_Flower#2_Sepal	T8710-E2-2	45	22	32.8358	39	34	46.5753	43	43	50	65	0	0	154	7	4.34783	31	0	0	32	0	0	44	0	0
42	2019	Branch1-1_Flower#2_Sepal	T8710-E3-1	45	39	46.4286	46	36	43.9024	64	44	40.7407	66	0	0	164	10	5.74713	54	5	8.47458	44	1	2.22222	52	0	0
43	2019	Branch1-1_Flower#2_Sepal	T8710-E3-2a	53	29	35.3659	41	17	29.3103	52	36	40.9091	39	0	0	106	18	14.5161	27	3	10	24	1	4	36	0	0
44	2019	Branch1-1_Flower#2_Sepal	T8710-E3-2b	38	28	42.4242	48	32	40	47	25	34.7222	55	0	0	139	16	10.3226	28	9	24.3243	49	5	9.25926	38	0	0
45	2019	Branch1-1_Flower#2_Sepal	T8710-E4-1a	45	27	37.5	43	30	41.0959	59	36	37.8947	42	0	0	150	19	11.2426	44	8	15.3846	54	4	6.89655	35	0	0
46	2019	Branch1-1_Flower#2_Sepal	T8710-E4-1b	42	27	39.1304	40	35	46.6667	38	25	39.6825	39	0	0	136	20	12.8205	38	6	13.6364	36	2	5.26316	25	0	0
47	2019	Branch1-1_Flower#2_Sepal	T8710-E4-2	34	29	46.0317	37	28	43.0769	59	22	27.1605	56	0	0	140	31	18.1287	38	2	5	41	3	6.81818	35	0	0
48	2019	Branch1-1_Flower#2_Sepal	T8710-E5-1a	49	21	30	44	32	42.1053	52	32	38.0952	54	0	0	134	23	14.6497	52	6	10.3448	33	2	5.71429	46	0	0
49	2019	Branch1-1_Flower#2_Sepal	T8710-E5-1b	55	22	28.5714	50	34	40.4762	46	35	43.2099	59	0	0	141	20	12.4224	36	13	26.5306	39	3	7.14286	48	0	0
50	2019	Branch1-1_Flower#2_Sepal	T8710-E5-2	51	40	43.956	61	36	37.1134	60	33	35.4839	52	0	0	160	19	10.6145	50	7	12.2807	49	4	7.54717	42	0	0
51	2019	Branch1-1_Flower#2_Petal	T8710-P1-1a	48	31	39.2405	47	18	27.6923	62	22	26.1905	56	0	0	118	45	27.6074	43	14	24.5614	41	7	14.5833	26	0	0
52	2019	Branch1-1_Flower#2_Petal	T8710-P1-1b	43	16	27.1186	36	15	29.4118	60	21	25.9259	44	0	0	105	16	13.2231	39	15	27.7778	26	3	10.3448	38	0	0
53	2019	Branch1-1_Flower#2_Petal	T8710-P1-2	41	29	41.4286	60	15	20	47	14	22.9508	68	0	0	100	31	23.6641	44	11	20	36	4	10	39	0	0
54	2019	Branch1-1_Flower#2_Petal	T8710-P1-3a	49	25	33.7838	52	15	22.3881	73	29	28.4314	49	0	0	114	42	26.9231	13	12	48	40	4	9.09091	27	0	0
55	2019	Branch1-1_Flower#2_Petal	T8710-P1-3b	58	23	28.3951	37	13	26	60	27	31.0345	33	0	0	107	33	23.5714	26	8	23.5294	25	1	3.84615	35	0	0
56	2019	Branch1-1_Flower#2_Petal	T8710-P1-4	63	21	25	51	21	29.1667	85	33	27.9661	32	0	0	125	30	19.3548	25	8	24.2424	32	3	8.57143	32	0	0
57	2019	Branch1-1_Flower#2_Petal	T8710-P1-6	41	22	34.9206	40	13	24.5283	28	17	37.7778	86	0	0	81	23	22.1154	37	9	19.5652	28	1	3.44828	36	0	0
58	2019	Branch1-1_Flower#2_Petal	T8710-P1-7	64	19	22.8916	45	10	18.1818	56	18	24.3243	47	0	0	110	35	24.1379	36	7	16.2791	39	6	13.3333	37	0	0
59	2019	Branch1-1_Flower#2_Petal	T8710-P1-9a	41	21	33.871	42	21	33.3333	56	16	22.2222	40	0	0	83	32	27.8261	20	8	28.5714	39	3	7.14286	36	0	0
60	2019	Branch1-1_Flower#2_Petal	T8710-P1-9b	55	20	26.6667	27	18	40	80	21	20.7921	47	0	0	172	26	13.1313	27	5	15.625	24	1	4	43	0	0
61	2019	Branch1-1_Flower#2_Petal	T8710-P1-10	59	25	29.7619	39	19	32.7586	61	22	26.506	53	0	0	103	29	21.9697	46	4	8	44	2	4.34783	43	0	0
62	2019	Branch1-1_Flower#2_Petal	T8710-P1-11a	51	23	31.0811	55	16	22.5352	77	17	18.0851	62	0	0	97	60	38.2166	44	23	34.3284	31	7	18.4211	46	0	0
63	2019	Branch1-1_Flower#2_Petal	T8710-P1-11b	58	22	27.5	47	15	24.1935	68	25	26.8817	48	0	0	127	43	25.2941	21	10	32.2581	29	4	12.1212	27	0	0
64	2019	Branch1-1_Flower#2_Petal	T8710-P1-12	47	27	36.4865	52	12	18.75	82	26	24.0741	64	0	0	133	47	26.1111	36	10	21.7391	36	5	12.1951	39	0	0
65	2019	Branch1-1_Flower#2_Petal	T8710-P2-1	47	22	31.8841	44	19	30.1587	66	11	14.2857	57	0	0	116	39	25.1613	35	11	23.913	35	5	12.5	25	0	0
66	2019	Branch1-1_Flower#2_Petal	T8710-P2-5a	48	28	36.8421	20	15	42.8571	56	11	16.4179	69	0	0	87	41	32.0312	17	10	37.037	29	2	6.45161	40	0	0
67	2019	Branch1-1_Flower#2_Petal	T8710-P2-5b	46	15	24.5902	29	9	23.6842	25	6	19.3548	49	0	0	104	37	26.2411	17	10	37.037	22	1	4.34783	41	0	0
68	2019	Branch1-1_Flower#2_Petal	T8710-P2-10	42	27	39.1304	85	31	26.7241	41	12	22.6415	69	0	0	142	24	14.4578	32	11	25.5814	52	4	7.14286	42	0	0
69	2019	Branch1-1_Flower#2_Petal	T8710-P2-11	39	39	50	56	14	20	45	32	41.5584	52	0	0	137	27	16.4634	27	8	22.8571	32	1	3.0303	33	0	0
70	2019	Branch1-1_Flower#2_Petal	T8710-P3-1	37	20	35.0877	40	16	28.5714	57	20	25.974	64	0	0	90	34	27.4194	20	13	39.3939	44	5	10.2041	36	0	0
71	2019	Branch1-1_Flower#2_Petal	T8710-P3-3a	36	32	47.0588	53	22	29.3333	68	21	23.5955	64	0	0	118	31	20.8054	42	9	17.6471	27	3	10	53	0	0
72	2019	Branch1-1_Flower#2_Petal	T8710-P3-3b	54	30	35.7143	55	21	27.6316	60	31	34.0659	61	0	0	154	41	21.0256	21	11	34.375	29	4	12.1212	36	0	0
73	2019	Branch1-1_Flower#2_Petal	T8710-P4-1a	35	21	37.5	42	20	32.2581	48	20	29.4118	65	0	0	132	14	9.58904	23	7	23.3333	32	1	3.0303	44	0	0
74	2019	Branch1-1_Flower#2_Petal	T8710-P4-1b	36	22	37.931	33	17	34	39	36	48	55	0	0	117	18	13.3333	31	13	29.5455	18	5	21.7391	34	0	0
75	2019	Branch1-1_Flower#2_Petal	T8710-P4-3	54	43	44.3299	42	21	33.3333	46	10	17.8571	58	0	0	119	28	19.0476	35	10	22.2222	28	1	3.44828	54	0	0
76	2019	Branch1-1_Flower#2_Petal	T8710-P5-2a	49	21	30	51	23	31.0811	56	13	18.8406	46	0	0	105	46	30.4636	32	16	33.3333	29	6	17.1429	39	0	0
77	2019	Branch1-1_Flower#2_Petal	T8710-P5-2b	49	27	35.5263	53	19	26.3889	55	16	22.5352	63	0	0	104	35	25.1799	18	12	40	22	0	0	15	0	0
78	2019	Branch1-1_Flower#2_Petal	T8710-P5-3	51	21	29.1667	45	20	30.7692	37	18	32.7273	64	0	0	104	32	23.5294	21	5	19.2308	29	4	12.1212	53	0	0
79	2019	Branch1-1_Flower#2_Stamen	T8710-X1-1a	57	28	32.9412	46	17	26.9841	39	19	32.7586	45	0	0	96	30	23.8095	23	9	28.125	24	1	4	37	0	0
80	2019	Branch1-1_Flower#2_Stamen	T8710-X1-1b	46	40	46.5116	60	16	21.0526	49	27	35.5263	50	1	1.96078	133	24	15.2866	24	11	31.4286	28	6	17.6471	23	0	0
81	2019	Branch1-1_Flower#2_Stamen	T8710-X1-2	28	33	54.0984	33	15	31.25	36	30	45.4545	54	0	0	94	7	6.93069	25	4	13.7931	23	1	4.16667	27	0	0
82	2019	Branch1-1_Flower#2_Stamen	T8710-X1-3	40	31	43.662	29	34	53.9683	25	30	54.5455	57	0	0	164	4	2.38095	36	8	18.1818	27	3	10	42	0	0
83	2019	Branch1-1_Flower#2_Stamen	T8710-X2-1	46	25	35.2113	32	18	36	34	17	33.3333	39	0	0	123	24	16.3265	37	9	19.5652	28	2	6.66667	36	0	0
84	2019	Branch1-1_Flower#2_Stamen	T8710-X2-2a	31	22	41.5094	46	15	24.5902	36	18	33.3333	50	0	0	114	15	11.6279	36	4	10	40	1	2.43902	38	0	0
85	2019	Branch1-1_Flower#2_Stamen	T8710-X2-2b	33	24	42.1053	24	8	25	41	19	31.6667	55	0	0	144	7	4.63576	36	5	12.1951	28	3	9.67742	34	0	0
86	2019	Branch1-1_Flower#2_Stamen	T8710-X2-3	61	26	29.8851	55	14	20.2899	34	36	51.4286	57	0	0	118	24	16.9014	38	6	13.6364	23	1	4.16667	29	0	0
87	2019	Branch1-1_Flower#2_Stamen	T8710-X3-1	35	24	40.678	22	10	31.25	42	18	30	33	0	0	134	14	9.45946	30	1	3.22581	14	3	17.6471	46	0	0
88	2019	Branch1-1_Flower#2_Stamen	T8710-X3-2a	45	10	18.1818	37	16	30.1887	54	25	31.6456	67	0	0	102	31	23.3083	25	6	19.3548	41	2	4.65116	36	0	0
89	2019	Branch1-1_Flower#2_Stamen	T8710-X3-2b	41	19	31.6667	43	13	23.2143	67	22	24.7191	47	0	0	131	29	18.125	21	3	12.5	29	2	6.45161	34	0	0
90	2019	Branch1-1_Flower#2_Stamen	T8710-X3-3	52	37	41.573	41	20	32.7869	43	21	32.8125	83	0	0	153	26	14.5251	40	5	11.1111	44	3	6.38298	29	0	0
91	2019	Branch1-1_Flower#2_Stamen	T8710-X4-1	42	28	40	34	26	43.3333	34	13	27.6596	46	0	0	115	20	14.8148	31	3	8.82353	31	0	0	35	0	0
92	2019	Branch1-1_Flower#2_Stamen	T8710-X4-2a	33	14	29.7872	39	32	45.0704	73	16	17.9775	54	0	0	248	0	0	20	6	23.0769	33	3	8.33333	30	0	0
93	2019	Branch1-1_Flower#2_Stamen	T8710-X4-2b	42	17	28.8136	59	9	13.2353	65	42	39.2523	55	0	0	172	43	20	37	10	21.2766	42	2	4.54545	32	0	0
94	2019	Branch1-1_Flower#2_Stamen	T8710-X4-3	43	34	44.1558	32	15	31.9149	27	24	47.0588	65	0	0	118	14	10.6061	25	3	10.7143	34	0	0	35	0	0
95	2019	Branch1-1_Flower#2_Stamen	T8710-X5-1	41	35	46.0526	29	23	44.2308	36	11	23.4043	60	0	0	77	15	16.3043	24	9	27.2727	37	1	2.63158	42	0	0
96	2019	Branch1-1_Flower#2_Stamen	T8710-X5-2a	42	27	39.1304	34	25	42.3729	51	22	30.137	65	0	0	131	16	10.8844	34	5	12.8205	36	2	5.26316	35	0	0
97	2019	Branch1-1_Flower#2_Stamen	T8710-X5-2b	46	25	35.2113	35	24	40.678	53	46	46.4646	53	0	0	147	24	14.0351	44	5	10.2041	31	3	8.82353	42	0	0
98	2019	Branch1-1_Flower#2_Stamen	T8710-X5-3	39	25	39.0625	45	20	30.7692	43	23	34.8485	43	0	0	132	20	13.1579	33	4	10.8108	27	1	3.57143	27	0	0
99	2019	Branch1-1_Leaf at Flower#2	T8710L1-1	98	56	36.3636	81	42	34.1463	137	0	0	94	0	0	234	60	20.4082	58	5	7.93651	84	0	0	74	0	0
100	2019	Branch1-1_Leaf at Flower#2	T8710L1-2	95	57	37.5	52	42	44.6809	146	0	0	108	0	0	216	38	14.9606	64	10	13.5135	73	0	0	72	0	0
101	2019	Branch1-1_Leaf at Flower#2	T8710L1-3	110	69	38.5475	73	39	34.8214	128	0	0	106	0	0	188	17	8.29268	48	3	5.88235	62	0	0	83	0	0
102	2019	Branch1-1_Leaf at Flower#2	T8710L1-4	84	58	40.8451	63	27	30	122	0	0	89	0	0	197	33	14.3478	54	11	16.9231	54	0	0	61	0	0
103	2019	Branch1-1_Leaf at Flower#2	T8710L1-5	93	57	38	85	36	29.7521	153	0	0	90	0	0	187	30	13.8249	44	14	24.1379	90	0	0	97	0	0
104	2019	Branch1-1_Leaf at Flower#2	T8710L1-6	98	46	31.9444	67	31	31.6327	144	0	0	66	0	0	226	36	13.7405	30	5	14.2857	83	0	0	49	0	0
105	2019	Branch1-1_Leaf at Flower#2	T8710L1-7	88	36	29.0323	77	31	28.7037	153	0	0	70	0	0	253	54	17.5896	56	13	18.8406	43	0	0	74	0	0
106	2019	Branch1-1_Leaf at Flower#2	T8710L1-8	70	44	38.5965	59	31	34.4444	144	0	0	68	0	0	253	41	13.9456	49	8	14.0351	57	0	0	35	0	0
107	2019	Branch1-1_Leaf at Flower#2	T8710L1-9	91	59	39.3333	62	44	41.5094	173	0	0	86	0	0	219	40	15.444	52	7	11.8644	72	0	0	48	0	0
108	2019	Branch1-1_Leaf at Flower#2	T8710L1-10	94	69	42.3313	70	44	38.5965	183	0	0	118	0	0	235	64	21.4047	49	18	26.8657	82	0	0	62	0	0
109	2017	Branch1-1_Leaves	DHQ1_B1-1-L3	22	11	33.3333	18	14	43.75	78	0	0	24	0	0	75	6	7.40741	19	2	9.52381	15	0	0	31	0	0
110	2017	Branch1-1_Leaves	DHQ1_B1-1-4-L1	26	19	42.2222	26	21	44.6809	73	0	0	50	0	0	65	3	4.41176	56	6	9.67742	55	0	0	42	0	0
111	2017	Branch1-1_Leaves	DHQ1_B1-1-8-1-L1	17	24	58.5366	26	15	36.5854	39	0	0	37	0	0	55	2	3.50877	45	2	4.25532	47	0	0	50	0	0
112	2017	Branch1-1_Leaves	DHQ1_B1-1-10-L1	15	15	50	27	21	43.75	72	0	0	33	0	0	58	7	10.7692	47	3	6	29	0	0	34	0	0
113	2016	Branch1-1_Leaves	DHQ1_B1-1-L1	18	22	55	17	15	46.875	57	0	0	19	0	0	57	2	3.38983	42	0	0	51	0	0	38	0	0
114	2016	Branch1-1_Leaves	DHQ1_B1-1-L2	13	4	23.5294	10	4	28.5714	42	0	0	17	0	0	44	4	8.33333	52	0	0	24	0	0	32	0	0
115	2016	Branch1-3_Leaves	DHQ1_B1-3-L1	13	12	48	30	0	0	46	0	0	18	0	0	51	1	1.92308	32	0	0	29	0	0	25	0	0
116	2016	Branch1-3_Leaves	DHQ1_B1-3-L2	12	17	58.6207	25	0	0	41	0	0	22	0	0	40	2	4.7619	36	0	0	35	0	0	28	0	0
117	2016	Branch1-4_Leaves	DHQ1_B1-4-L1	9	21	70	29	0	0	40	0	0	24	0	0	39	2	4.87805	35	0	0	48	0	0	26	0	0
118	2016	Branch1-4_Leaves	DHQ1_B1-4-L2	6	7	53.8462	34	0	0	41	0	0	30	0	0	42	3	6.66667	32	0	0	42	0	0	30	0	0
119	2016	Branch1-5_Leaves	DHQ1_B1-5-L1	13	15	53.5714	36	0	0	47	0	0	23	0	0	46	1	2.12766	28	0	0	38	0	0	35	0	0
120	2016	Branch1-5_Leaves	DHQ1_B1-5-L2	9	24	72.7273	37	0	0	41	0	0	17	0	0	56	3	5.08475	30	0	0	44	0	0	26	0	0
121	2016	Branch1-6_Leaves	DHQ1_B1-6-L1	17	12	41.3793	46	0	0	51	0	0	23	0	0	49	4	7.54717	30	0	0	41	0	0	37	0	0
122	2016	Branch1-6_Leaves	DHQ1_B1-6-L2	17	15	46.875	27	0	0	44	0	0	28	0	0	58	2	3.33333	35	0	0	45	0	0	31	0	0
123	2016	Branch1-7_Leaves	DHQ1_B1-7-L1	19	21	52.5	43	0	0	51	0	0	32	0	0	54	2	3.57143	61	0	0	58	0	0	37	0	0
124	2016	Branch1-7_Leaves	DHQ1_B1-7-L2	16	24	60	53	0	0	55	0	0	30	0	0	69	4	5.47945	37	0	0	61	0	0	39	0	0
125	2016	Branch1-8_Leaves	DHQ1_B1-8-L1	21	17	44.7368	50	0	0	58	0	0	28	0	0	60	7	10.4478	31	0	0	45	0	0	45	0	0
126	2016	Branch1-8_Leaves	DHQ1_B1-8-L2	22	11	33.3333	44	0	0	51	0	0	27	0	0	49	2	3.92157	53	0	0	52	0	0	33	0	0
127	2016	Branch1-9_Leaves	DHQ1_B1-9-L1	23	10	30.303	39	0	0	66	0	0	23	0	0	80	5	5.88235	34	0	0	49	0	0	27	0	0
128	2016	Branch1-9_Leaves	DHQ1_B1-9-L2	12	15	55.5556	37	0	0	57	0	0	35	0	0	61	2	3.1746	47	0	0	40	0	0	32	0	0
129	2016	Branch1-10_Leaves	DHQ1_B1-10-L1	11	11	50	33	0	0	47	0	0	27	0	0	50	2	3.84615	52	0	0	62	0	0	50	0	0
130	2016	Branch1-10_Leaves	DHQ1_B1-10-L2	14	6	30	19	0	0	64	0	0	6	0	0	61	4	6.15385	52	0	0	47	0	0	38	0	0
131	2016	Branch1-11_Leaves	DHQ1_B1-11-L1	9	11	55	26	0	0	59	0	0	11	0	0	53	4	7.01754	39	0	0	41	0	0	40	0	0
132	2016	Branch1-11_Leaves	DHQ1_B1-11-L2	16	11	40.7407	45	0	0	86	0	0	22	0	0	70	0	0	51	0	0	76	0	0	53	0	0
133	2016	Branch1-12_Leaves	DHQ1_B1-12-L1	13	6	31.5789	24	0	0	57	0	0	14	0	0	49	7	12.5	31	0	0	42	0	0	35	0	0
134	2016	Branch1-12_Leaves	DHQ1_B1-12-L2	11	9	45	38	0	0	75	0	0	18	0	0	75	2	2.5974	55	0	0	39	0	0	38	0	0
135	2016	Branch1-13_Leaves	DHQ1_B1-13-L1	13	11	45.8333	22	0	0	60	0	0	15	0	0	59	0	0	41	0	0	42	0	0	49	0	0
136	2016	Branch1-13_Leaves	DHQ1_B1-13-L2	9	12	57.1429	33	0	0	46	0	0	16	0	0	74	2	2.63158	34	0	0	55	0	0	41	0	0
137	2016	Branch1-14_Leaves	DHQ1_B1-14-L1	8	9	52.9412	33	0	0	49	0	0	12	0	0	48	1	2.04082	47	0	0	33	0	0	36	0	0
138	2016	Branch1-14_Leaves	DHQ1_B1-14-L2	19	7	26.9231	28	0	0	64	0	0	19	0	0	74	3	3.8961	42	0	0	47	0	0	37	0	0
139	2016	Branch1-15_Leaves	DHQ1_B1-15-L1	9	13	59.0909	37	0	0	54	0	0	15	0	0	44	3	6.38298	36	0	0	37	0	0	31	0	0
140	2016	Branch1-16_Leaves	DHQ1_B1-16-L1	17	8	32	19	0	0	54	0	0	10	0	0	52	5	8.77193	41	0	0	26	0	0	25	0	0
141	2016	Branch1_First_Leaf	DHQ1_B1-L1	15	13	46.4286	22	0	0	55	0	0	30	0	0	78	3	3.7037	43	0	0	46	0	0	44	0	0
142	2016	Branch2_Leaves	DHQ1_B2-L1	20	15	42.8571	51	0	0	62	0	0	31	0	0	74	0	0	68	0	0	58	0	0	56	0	0
143	2016	Branch2_Leaves	DHQ1_B2-1-L1	10	13	56.5217	34	0	0	41	0	0	18	0	0	62	0	0	38	0	0	48	0	0	32	0	0
144	2016	Branch2_Leaves	DHQ1_B2-1-L2	10	3	23.0769	28	0	0	38	0	0	23	0	0	45	0	0	44	0	0	36	0	0	27	0	0
145	2016	Branch2_Leaves	DHQ1_B2-2-L1	15	11	42.3077	35	0	0	50	0	0	18	0	0	54	0	0	28	0	0	36	0	0	31	0	0
146	2016	Branch2_Leaves	DHQ1_B2-2-L2	16	9	36	42	0	0	37	0	0	22	0	0	48	0	0	37	0	0	48	0	0	34	0	0
147	2016	Branch2_Leaves	DHQ1_B2-3-L1	11	7	38.8889	26	0	0	57	0	0	14	0	0	55	0	0	41	0	0	41	0	0	36	0	0
148	2016	Branch2_Leaves	DHQ1_B2-3-L2	15	9	37.5	35	0	0	50	0	0	17	0	0	56	0	0	47	0	0	50	0	0	46	0	0
149	2016	Branch2_Leaves	DHQ1_B2-4-L1	20	15	42.8571	42	0	0	59	0	0	25	0	0	64	0	0	48	0	0	47	0	0	38	0	0
150	2016	Branch2_Leaves	DHQ1_B2-4-L2	16	8	33.3333	32	0	0	53	0	0	20	0	0	52	0	0	42	0	0	37	0	0	24	0	0
151	2016	Branch2_Leaves	DHQ1_B2-5-L1	13	9	40.9091	27	0	0	57	0	0	28	0	0	47	0	0	49	0	0	48	0	0	37	0	0
152	2016	Branch2_Leaves	DHQ1_B2-5-L2	13	5	27.7778	43	0	0	54	0	0	19	0	0	50	0	0	42	0	0	40	0	0	33	0	0
153	2016	Branch2_Leaves	DHQ1_B2-6-L1	12	8	40	41	0	0	55	0	0	27	0	0	53	0	0	34	0	0	53	0	0	37	0	0
154	2016	Branch2_Leaves	DHQ1_B2-6-L2	14	5	26.3158	25	0	0	35	0	0	9	0	0	37	0	0	35	0	0	25	0	0	28	0	0
155	2016	Branch2_Leaves	DHQ1_B2-7-L1	21	9	30	29	0	0	56	0	0	15	0	0	73	0	0	35	0	0	47	0	0	37	0	0
156	2016	Branch2_Leaves	DHQ1_B2-7-L2	12	11	47.8261	24	0	0	44	0	0	10	0	0	57	0	0	44	0	0	42	0	0	23	0	0
157	2016	Branch2_Leaves	DHQ1_B2-8-L1	14	10	41.6667	27	0	0	38	0	0	14	0	0	60	0	0	32	0	0	41	0	0	23	0	0
158	2016	Branch2_Leaves	DHQ1_B2-8-L2	14	12	46.1538	24	0	0	50	0	0	16	0	0	48	0	0	38	0	0	44	0	0	31	0	0
159	2016	Branch2_Leaves	DHQ1_B2-9-L1	15	7	31.8182	52	0	0	60	0	0	26	0	0	55	0	0	46	0	0	63	0	0	38	0	0
160	2016	Branch2_Leaves	DHQ1_B2-9-L2	7	7	50	23	0	0	42	0	0	18	0	0	43	0	0	45	0	0	39	0	0	29	0	0
161	2016	Branch2_Leaves	DHQ1_B2-10-L1	7	12	63.1579	20	0	0	43	0	0	7	0	0	44	0	0	27	0	0	43	0	0	30	0	0
162	2016	Branch2_Leaves	DHQ1_B2-10-L2	8	9	52.9412	15	0	0	40	0	0	15	0	0	44	0	0	25	0	0	27	0	0	27	0	0
163	2016	Branch2_Leaves	DHQ1_B2-11-L1	15	7	31.8182	26	0	0	52	0	0	15	0	0	56	0	0	29	0	0	37	0	0	29	0	0
164	2016	Branch2_Leaves	DHQ1_B2-11-L2	10	11	52.381	36	0	0	60	0	0	15	0	0	63	0	0	48	0	0	63	0	0	30	0	0
165	2016	Branch2_Leaves	DHQ1_B2-12-L1	13	10	43.4783	20	0	0	57	0	0	14	0	0	45	0	0	30	0	0	53	0	0	28	0	0
166	2016	Branch2_Leaves	DHQ1_B2-12-L2	10	10	50	33	0	0	43	0	0	22	0	0	64	0	0	52	0	0	37	0	0	30	0	0
167	2016	Branch2_Leaves	DHQ1_B2-13-L1	12	9	42.8571	24	0	0	45	0	0	22	0	0	43	0	0	42	0	0	31	0	0	32	0	0
168	2016	Branch2_Leaves	DHQ1_B2-13-L2	6	5	45.4545	40	0	0	52	0	0	26	0	0	53	0	0	37	0	0	47	0	0	23	0	0
169	2016	Branch2_Leaves	DHQ1_B2-14-L1	13	6	31.5789	28	0	0	59	0	0	19	0	0	52	0	0	40	0	0	41	0	0	31	0	0
170	2016	Branch2_Leaves	DHQ1_B2-14-L2	8	11	57.8947	28	0	0	39	0	0	16	0	0	48	0	0	38	0	0	46	0	0	18	0	0
171	2016	Branch2_Leaves	DHQ1_B2-15-L1	14	10	41.6667	36	0	0	49	0	0	22	0	0	77	0	0	25	0	0	30	0	0	27	0	0
172	2016	Branch2_Leaves	DHQ1_B2-15-L2	18	13	41.9355	45	0	0	71	0	0	21	0	0	77	0	0	47	0	0	61	0	0	41	0	0
173	2016	Branch2_Leaves	DHQ1_B2-16-L1	20	13	39.3939	27	0	0	41	0	0	12	0	0	78	0	0	38	0	0	40	0	0	25	0	0
174	2016	Branch2_Leaves	DHQ1_B2-16-L2	15	8	34.7826	26	0	0	39	0	0	11	0	0	50	0	0	30	0	0	30	0	0	26	0	0
175	2016	Branch3_Leaves	DHQ1_B3-1-L1	15	7	31.8182	25	0	0	53	0	0	24	0	0	67	0	0	44	0	0	52	0	0	35	0	0
176	2016	Branch3_Leaves	DHQ1_B3-2-L1	18	8	30.7692	34	0	0	57	0	0	11	0	0	81	0	0	27	0	0	40	0	0	37	0	0
177	2016	Branch3_Leaves	DHQ1_B3-3-L1	16	14	46.6667	19	0	0	60	0	0	19	0	0	64	0	0	53	0	0	66	0	0	48	0	0
178	2016	Branch3_Leaves	DHQ1_B3-4-L1	17	14	45.1613	29	0	0	64	0	0	20	0	0	86	0	0	45	0	0	55	0	0	36	0	0
179	2016	Branch3_Leaves	DHQ1_B3-5-L1	27	15	35.7143	39	0	0	59	0	0	22	0	0	78	0	0	52	0	0	68	0	0	57	0	0
180	2016	Branch3_Leaves	DHQ1_B3-L1	7	10	58.8235	46	0	0	39	0	0	16	0	0	70	0	0	37	0	0	53	0	0	34	0	0
181	2016	Branch4_Leaves	DHQ1_B4-1-1-L1	13	6	31.5789	30	0	0	57	0	0	16	0	0	74	0	0	26	0	0	56	0	0	28	0	0
182	2016	Branch4_Leaves	DHQ1_B4-1-2-L1	13	10	43.4783	30	0	0	55	0	0	19	0	0	53	0	0	50	0	0	37	0	0	24	0	0
183	2016	Branch4_Leaves	DHQ1_B4-1-3-L1	9	4	30.7692	32	0	0	52	0	0	18	0	0	60	0	0	43	0	0	49	0	0	44	0	0
184	2016	Branch4_Leaves	DHQ1_B4-1-4-L1	13	6	31.5789	30	0	0	43	0	0	13	0	0	51	0	0	48	0	0	42	0	0	27	0	0
185	2016	Branch4_Leaves	DHQ1_B4-1-L1	22	11	33.3333	36	0	0	60	0	0	23	0	0	72	0	0	52	0	0	54	0	0	47	0	0
186	2016	Branch4_Leaves	DHQ1_B4-2-L1	13	14	51.8519	41	0	0	55	0	0	20	0	0	46	0	0	62	0	0	49	0	0	45	0	0
187	2016	Branch4_Leaves	DHQ1_B4-3-L1	13	7	35	34	0	0	70	0	0	21	0	0	71	0	0	44	0	0	53	0	0	54	0	0
