# Supplementary material for: Mutations mark cell lineages and sectors in flowers of a woody angiosperm
Source: PLoS Genet. 2025 Aug 18;21(8):e1011829. doi: 10.1371/journal.pgen.1011829 (PMC12370204; doi:10.1371/journal.pgen.1011829)
Supplement: S8 Table — (XLSX) [file pgen.1011829.s022.xlsx]

## Sheet: S8_Table
Table S8. Cell variant frequency sums approximate 100% in all four marker pairs
					First Pair: Branch Mutations #M71 (Group 2 Marker) and #M101 (Group 1 Marker)										Second Pair: Branch Mutations #M120 (Group 2 Marker) and #M119 (Group 1 Marker)										Third Pair: Flower 1 de novo Mutations #M10 (Group 2 Marker) and #M11 (Group 1 Marker)										Fourth Pair: Flower 2 de novo Mutations #M42 (Group 2 Marker) and #M21 (Grou 1 Marker)
#	Year	Location	Organ	Sample	#Ref_reads #M71	#Alt_reads #M71	CVF(%) #M71	#Ref_reads #M101	#Alt_reads #M101	CVF(%) #M101	Cell Sum % #M71 + #M101	Organ % Ave	Flower % Ave	Overall % Ave	#Ref_reads #M120	#Alt_reads #M120	CVF(%) #M120	#Ref_reads #M119	#Alt_reads #M119	CVF(%) #M119	Cell Sum % #M120 + #M119	Organ % Ave	Flower % Ave	Overall % Ave	#Ref_reads #M10	#Alt_reads #M10	CVF(%) #M10	#Ref_reads #M11	#Alt_reads #M11	CVF(%) #M11	Cell Sum % #M10 + #M11	Organ % Ave	Flower % Ave	Overall % Ave	#Ref_reads #M42	#Alt_reads #M42	CVF(%) #M42	#Ref_reads #M21	#Alt_reads #M21	CVF(%) #M21x2	Cell Sum % #M42 + #M21x2	Organ % Ave	Flower % Ave	Overall % Ave
1	2019	Flower#1	Carpel	T847-C1-1	51	39	86.6667	213	9	8.10811	94.7748	97.9696	101.58	100.219	60	48	88.8889	53	3	10.7143	99.6032	100.316	94.7295	107.389	33	22	80	38	1	5.12821	85.1282	93.8286	95.4895	95.4895	124	0	0	54	0	0	0
2	2019	Flower#1	Carpel	T847-C1-2	68	70	101.449	186	3	3.1746	104.624				87	52	74.8201	65	7	19.4444	94.2646				50	45	94.7368	74	3	7.79221	102.529				186	0	0	93	0	0	0
3	2019	Flower#1	Carpel	T847-C1-3	30	26	92.8571	120	1	1.65289	94.51				24	22	95.6522	33	2	11.4286	107.081				30	10	50	35	0	0	50b				69	0	0	41	0	0	0
4	2019	Flower#1	Sepal	T847-E1-1	62	42	80.7692	273	35	22.7273	103.497	106.08			112	53	64.2424	49	7	25	89.2424	90.0649			55	32	73.5632	56	5	16.3934	89.9567	91.1792			227	0	0	54	0	0	0
5	2019	Flower#1	Sepal	T847-E1-3	61	35	72.9167	208	38	30.8943	103.811				68	38	71.6981	33	1	5.88235	77.5805				43	22	67.6923	41	6	25.5319	93.2242				148	0	0	53	0	0	0
6	2019	Flower#1	Sepal	T847-E2-1	56	55	99.0991	286	27	17.2524	116.351				107	49	62.8205	60	0	0	62.8a				40	12	46.1538	37	4	19.5122	65.6b				153	0	0	78	0	0	0
7	2019	Flower#1	Sepal	T847-E3-1	30	29	98.3051	112	14	22.2222	120.527				19	11	73.3333	20	0	0	73.3a				22	9	58.0645	14	2	25	83.0645				80	0	0	37	0	0	0
8	2019	Flower#1	Sepal	T847-E4-1	38	22	73.3333	164	11	12.5714	85.9048				50	32	78.0488	21	1	9.09091	87.1397				24	10	58.8235	30	5	28.5714	87.395				72	0	0	34	0	0	0
9	2019	Flower#1	Sepal	T847-E5-1	52	40	86.9565	223	24	19.4332	106.39				73	57	87.6923	39	4	18.6047	106.297				24	14	73.6842	30	5	28.5714	102.256				152	0	0	35	0	0	0
10	2019	Flower#1	Petal	T847-P1-12	111	35	47.9452	209	90	60.2007	108.146	101.437			101	42	58.7413	43	21	65.625	124.366	114.712			74	25	50.5051	24	7	45.1613	95.6663	95.1286			191	0	0	54	0	0	0
11	2019	Flower#1	Petal	T847-P1-1	69	20	44.9438	242	72	45.8599	90.8037				89	30	50.4202	45	13	44.8276	95.2478				58	9	26.8657	27	10	54.0541	80.9197				213	0	0	67	0	0	0
12	2019	Flower#1	Petal	T847-P1-7	53	24	62.3377	212	41	32.4111	94.7487				61	32	68.8172	42	13	47.2727	116.09				45	17	54.8387	28	9	48.6486	103.487				183	0	0	76	0	0	0
13	2019	Flower#1	Petal	T847-P2-12	35	6	29.2683	91	38	58.9147	88.183				31	16	68.0851	27	9	50	118.085				26	7	42.4242	15	9	75	117.424				116	0	0	34	0	0	0
14	2019	Flower#1	Petal	T847-P2-1	27	21	87.5	80	26	49.0566	136.557				32	21	79.2453	11	4	53.3333	132.579				21	6	44.4444	10	3	46.1538	90.5983				59	0	0	21	0	0	0
15	2019	Flower#1	Petal	T847-P3-1	42	25	74.6269	90	26	44.8276	119.454				56	30	69.7674	36	9	40	109.767				42	16	55.1724	17	4	38.0952	93.2677				100	0	0	65	0	0	0
16	2019	Flower#1	Petal	T847-P4-3	32	32	100	205	11	10.1852	110.185				77	50	78.7402	25	2	14.8148	93.555				48	8	28.5714	25	1	7.69231	36.2b				116	0	0	36	0	0	0
17	2019	Flower#1	Petal	T847-P5-1	68	10	25.641	145	49	50.5155	76.1565				73	30	58.2524	45	14	47.4576	105.71				49	17	51.5152	32	6	31.5789	83.0941				146	0	0	39	0	0	0
18	2019	Flower#1	Petal	T847-P5-3	75	33	61.1111	225	36	27.5862	88.6973				99	60	75.4717	45	20	61.5385	137.01				60	7	20.8955	23	14	75.6757	96.5712				164	0	0	53	0	0	0
19	2019	Flower#1	Stamen	T847-X1-1	51	24	64	133	8	11.3475	75.3475	100.091			47	29	76.3158	37	3	15	91.3158	88.0003			22	21	97.6744	17	2	21.0526	118.727	98.2655			127	0	0	32	0	0	0
20	2019	Flower#1	Stamen	T847-X1-3	26	21	89.3617	86	16	31.3725	120.734				31	13	59.0909	28	4	25	84.0909				23	12	68.5714	18	1	10.5263	79.0977				67	0	0	24	0	0	0
21	2019	Flower#1	Stamen	T847-X2-1	20	17	91.8919	83	14	28.866	120.758				37	18	65.4545	24	0	0	65.4a				11	10	95.2381	15	4	42.1053	137.343				56	0	0	29	0	0	0
22	2019	Flower#1	Stamen	T847-X2-3	31	20	78.4314	141	7	9.45946	87.8908				40	19	64.4068	26	6	37.5	101.907				15	13	92.8571	21	2	17.3913	110.248				104	0	0	31	0	0	0
23	2019	Flower#1	Stamen	T847-X3-1	35	23	79.3103	104	15	25.2101	104.52				21	14	80	30	4	23.5294	103.529				14	6	60	15	9	75	135				53	0	0	36	0	0	0
24	2019	Flower#1	Stamen	T847-X3-3	132	93	82.6667	466	71	26.4432	109.11				156	67	60.0897	115	17	25.7576	85.8473				95	54	72.4832	70	10	25	97.4832				334	0	0	144	0	0	0
25	2019	Flower#1	Stamen	T847-X4-1	31	20	78.4314	112	11	17.8862	96.3176				41	21	67.7419	35	5	25	92.7419				23	12	68.5714	28	3	19.3548	87.9263				83	0	0	43	0	0	0
26	2019	Flower#1	Stamen	T847-X4-3	33	43	113.158	134	20	25.974	139.132				55	23	58.9744	46	3	12.2449	71.2193				29	18	76.5957	20	0	0	76.5957				127	0	0	40	0	0	0
27	2019	Flower#1	Stamen	T847-X5-1	51	12	38.0952	124	15	21.5827	59.678				58	24	58.5366	25	2	14.8148	73.3514				32	8	40	24	2	15.3846	55.3846				77	0	0	41	0	0	0
28	2019	Flower#1	Stamen	T847-X5-3	48	22	62.8571	150	21	24.5614	87.4185				79	16	33.6842	37	4	19.5122	53.1a				38	19	66.6667	30	3	18.1818	84.8485				147	0	0	52	0	0	0
29	2019	Flower#2	Carpel	T8710-C1-1	49	34	81.9277	151	10	12.4224	94.3501	100.525	99.8015		26	32	110.345	32	0	0	110.345	100.121	112.779		60	0	0	43	0	0	0				21	23	104.545	32	2	23.5294	128.075	104.369	98.6386	98.6386
30	2019	Flower#2	Carpel	T8710-C1-2	49	27	71.0526	145	6	7.94702	78.9997				22	15	81.0811	42	4	17.3913	98.4724				49	0	0	29	0	0	0				11	10	95.2381	26	1	14.8148	110.053
31	2019	Flower#2	Carpel	T8710-C1-3a	30	36	109.091	112	5	8.54701	117.638				29	31	103.333	39	1	5	108.333				63	0	0	34	0	0	0				34	23	80.7018	41	0	0	80.7018
32	2019	Flower#2	Carpel	T8710-C1-3b	44	55	111.111	108	0	0	111.111				42	30	83.3333	43	0	0	83.3333				72	0	0	44	0	0	0				30	24	88.8889	40	1	9.7561	98.645
33	2019	Flower#2	Sepal	T8710-E1-1	38	30	88.2353	120	4	6.45161	94.6869	106.342			38	35	95.8904	30	3	18.1818	114.072	107.308			57	0	0	56	0	0	0				34	31	95.3846	46	2	16.6667	112.051	103.587
34	2019	Flower#2	Sepal	T8710-E1-2a	46	28	75.6757	118	13	19.8473	95.523				42	34	89.4737	41	1	4.7619	94.2356				61	0	0	45	0	0	0				50	43	92.4731	45	1	8.69565	101.169
35	2019	Flower#2	Sepal	T8710-E1-2b	32	46	117.949	138	18	23.0769	141.026				26	30	107.143	54	8	25.8065	132.949				57	0	0	38	0	0	0				65	42	78.5047	35	2	21.6216	100.126
36	2019	Flower#2	Sepal	T8710-E1-3a	43	34	88.3117	167	16	17.4863	105.798				44	39	93.9759	23	3	23.0769	117.053				63	0	0	51	0	0	0				50	34	80.9524	38	5	46.5116	127.464
37	2019	Flower#2	Sepal	T8710-E1-3b	39	30	86.9565	131	9	12.8571	99.8137				46	28	75.6757	28	4	25	100.676				57	0	0	51	0	0	0				30	28	96.5517	33	0	0	96.5517
38	2019	Flower#2	Sepal	T8710-E1-4	32	29	95.082	165	18	19.6721	114.754				37	37	100	23	6	41.3793	141.379				58	0	0	34	0	0	0				39	26	80	38	1	10.2564	90.2564
39	2019	Flower#2	Sepal	T8710-E2-1a	36	30	90.9091	126	18	25	115.909				36	35	98.5915	34	5	25.641	124.233				53	0	0	37	0	0	0				55	26	64.1975	44	8	61.5385	125.736
40	2019	Flower#2	Sepal	T8710-E2-1b	46	20	60.6061	101	22	35.7724	96.3784				42	24	72.7273	41	4	17.7778	90.5051				44	0	0	43	0	0	0				31	25	89.2857	42	3	26.6667	115.952
41	2019	Flower#2	Sepal	T8710-E2-2	39	34	93.1507	154	7	8.69565	101.846				45	22	65.6716	31	0	0	65.6716				65	0	0	44	0	0	0				43	43	100	32	0	0	100
42	2019	Flower#2	Sepal	T8710-E3-1	46	36	87.8049	164	10	11.4943	99.2991				45	39	92.8571	54	5	16.9492	109.806				66	0	0	52	0	0	0				64	44	81.4815	44	1	8.88889	90.3704
43	2019	Flower#2	Sepal	T8710-E3-2a	41	17	58.6207	106	18	29.0323	87.6529				53	29	70.7317	27	3	20	90.7317				39	0	0	36	0	0	0				52	36	81.8182	24	1	16	97.8182
44	2019	Flower#2	Sepal	T8710-E3-2b	48	32	80	139	16	20.6452	100.645				38	28	84.8485	28	9	48.6486	133.497				55	0	0	38	0	0	0				47	25	69.4444	49	5	37.037	106.481
45	2019	Flower#2	Sepal	T8710-E4-1a	43	30	82.1918	150	19	22.4852	104.677				45	27	75	44	8	30.7692	105.769				42	0	0	35	0	0	0				59	36	75.7895	54	4	27.5862	103.376
46	2019	Flower#2	Sepal	T8710-E4-1b	40	35	93.3333	136	20	25.641	118.974				42	27	78.2609	38	6	27.2727	105.534				39	0	0	25	0	0	0				38	25	79.3651	36	2	21.0526	100.418
47	2019	Flower#2	Sepal	T8710-E4-2	37	28	86.1538	140	31	36.2573	122.411				34	29	92.0635	38	2	10	102.063				56	0	0	35	0	0	0				59	22	54.321	41	3	27.2727	81.5937
48	2019	Flower#2	Sepal	T8710-E5-1a	44	32	84.2105	134	23	29.2994	113.51				49	21	60	52	6	20.6897	80.6897				54	0	0	46	0	0	0				52	32	76.1905	33	2	22.8571	99.0476
49	2019	Flower#2	Sepal	T8710-E5-1b	50	34	80.9524	141	20	24.8447	105.797				55	22	57.1429	36	13	53.0612	110.204				59	0	0	48	0	0	0				46	35	86.4198	39	3	28.5714	114.991
50	2019	Flower#2	Sepal	T8710-E5-2	61	36	74.2268	160	19	21.2291	95.4559				51	40	87.9121	50	7	24.5614	112.473				52	0	0	42	0	0	0				60	33	70.9677	49	4	30.1887	101.156
51	2019	Flower#2	Petal	T8710-P1-1a	47	18	55.3846	118	45	55.2147	110.599	101.688			48	31	78.481	43	14	49.1228	127.604	121.635			56	0	0	26	0	0	0				62	22	52.381	41	7	58.3333	110.714	92.2681
52	2019	Flower#2	Petal	T8710-P1-1b	36	15	58.8235	105	16	26.4463	85.2698				43	16	54.2373	39	15	55.5556	109.793				44	0	0	38	0	0	0				60	21	51.8519	26	3	41.3793	93.2312
53	2019	Flower#2	Petal	T8710-P1-2	60	15	40	100	31	47.3282	87.3282				41	29	82.8571	44	11	40	122.857				68	0	0	39	0	0	0				47	14	45.9016	36	4	40	85.9016
54	2019	Flower#2	Petal	T8710-P1-3a	52	15	44.7761	114	42	53.8462	98.6223				49	25	67.5676	13	12	96	163.568				49	0	0	27	0	0	0				73	29	56.8627	40	4	36.3636	93.2264
55	2019	Flower#2	Petal	T8710-P1-3b	37	13	52	107	33	47.1429	99.1429				58	23	56.7901	26	8	47.0588	103.849				33	0	0	35	0	0	0				60	27	62.069	25	1	15.3846	77.4536
56	2019	Flower#2	Petal	T8710-P1-4	51	21	58.3333	125	30	38.7097	97.043				63	21	50	25	8	48.4848	98.4848				32	0	0	32	0	0	0				85	33	55.9322	32	3	34.2857	90.2179
57	2019	Flower#2	Petal	T8710-P1-6	40	13	49.0566	81	23	44.2308	93.2874				41	22	69.8413	37	9	39.1304	108.972				86	0	0	36	0	0	0				28	17	75.5556	28	1	13.7931	89.3487
58	2019	Flower#2	Petal	T8710-P1-7	45	10	36.3636	110	35	48.2759	84.6395				64	19	45.7831	36	7	32.5581	78.3413				47	0	0	37	0	0	0				56	18	48.6486	39	6	53.3333	101.982
59	2019	Flower#2	Petal	T8710-P1-9a	42	21	66.6667	83	32	55.6522	122.319				41	21	67.7419	20	8	57.1429	124.885				40	0	0	36	0	0	0				56	16	44.4444	39	3	28.5714	73.0159
60	2019	Flower#2	Petal	T8710-P1-9b	27	18	80	172	26	26.2626	106.263				55	20	53.3333	27	5	31.25	84.5833				47	0	0	43	0	0	0				80	21	41.5842	24	1	16	57.5c
61	2019	Flower#2	Petal	T8710-P1-10	39	19	65.5172	103	29	43.9394	109.457				59	25	59.5238	46	4	16	75.5238				53	0	0	43	0	0	0				61	22	53.012	44	2	17.3913	70.4034
62	2019	Flower#2	Petal	T8710-P1-11a	55	16	45.0704	97	60	76.4331	121.504				51	23	62.1622	44	23	68.6567	130.819				62	0	0	46	0	0	0				77	17	36.1702	31	7	73.6842	109.854
63	2019	Flower#2	Petal	T8710-P1-11b	47	15	48.3871	127	43	50.5882	98.9753				58	22	55	21	10	64.5161	119.516				48	0	0	27	0	0	0				68	25	53.7634	29	4	48.4848	102.248
64	2019	Flower#2	Petal	T8710-P1-12	52	12	37.5	133	47	52.2222	89.7222				47	27	72.973	36	10	43.4783	116.451				64	0	0	39	0	0	0				82	26	48.1481	36	5	48.7805	96.9286
65	2019	Flower#2	Petal	T8710-P2-1	44	19	60.3175	116	39	50.3226	110.64				47	22	63.7681	35	11	47.8261	111.594				57	0	0	25	0	0	0				66	11	28.5714	35	5	50	78.5714
66	2019	Flower#2	Petal	T8710-P2-5a	20	15	85.7143	87	41	64.0625	149.777				48	28	73.6842	17	10	74.0741	147.758				69	0	0	40	0	0	0				56	11	32.8358	29	2	25.8065	58.6c
67	2019	Flower#2	Petal	T8710-P2-5b	29	9	47.3684	104	37	52.4823	99.8507				46	15	49.1803	17	10	74.0741	123.254				49	0	0	41	0	0	0				25	6	38.7097	22	1	17.3913	56.1c
68	2019	Flower#2	Petal	T8710-P2-10	85	31	53.4483	142	24	28.9157	82.3639				42	27	78.2609	32	11	51.1628	129.424				69	0	0	42	0	0	0				41	12	45.283	52	4	28.5714	73.8544
69	2019	Flower#2	Petal	T8710-P2-11	56	14	40	137	27	32.9268	72.9268				39	39	100	27	8	45.7143	145.714				52	0	0	33	0	0	0				45	32	83.1169	32	1	12.1212	95.2381
70	2019	Flower#2	Petal	T8710-P3-1	40	16	57.1429	90	34	54.8387	111.982				37	20	70.1754	20	13	78.7879	148.963				64	0	0	36	0	0	0				57	20	51.9481	44	5	40.8163	92.7644
71	2019	Flower#2	Petal	T8710-P3-3a	53	22	58.6667	118	31	41.6107	100.277				36	32	94.1176	42	9	35.2941	129.412				64	0	0	53	0	0	0				68	21	47.191	27	3	40	87.191
72	2019	Flower#2	Petal	T8710-P3-3b	55	21	55.2632	154	41	42.0513	97.3144				54	30	71.4286	21	11	68.75	140.179				61	0	0	36	0	0	0				60	31	68.1319	29	4	48.4848	116.617
73	2019	Flower#2	Petal	T8710-P4-1a	42	20	64.5161	132	14	19.1781	83.6942				35	21	75	23	7	46.6667	121.667				65	0	0	44	0	0	0				48	20	58.8235	32	1	12.1212	70.9447
74	2019	Flower#2	Petal	T8710-P4-1b	33	17	68	117	18	26.6667	94.6667				36	22	75.8621	31	13	59.0909	134.953				55	0	0	34	0	0	0				39	36	96	18	5	86.9565	182.9c
75	2019	Flower#2	Petal	T8710-P4-3	42	21	66.6667	119	28	38.0952	104.762				54	43	88.6598	35	10	44.4444	133.104				58	0	0	54	0	0	0				46	10	35.7143	28	1	13.7931	49.5c
76	2019	Flower#2	Petal	T8710-P5-2a	51	23	62.1622	105	46	60.9272	123.089				49	21	60	32	16	66.6667	126.667				46	0	0	39	0	0	0				56	13	37.6812	29	6	68.5714	106.253
77	2019	Flower#2	Petal	T8710-P5-2b	53	19	52.7778	104	35	50.3597	103.137				49	27	71.0526	18	12	80	151.053				63	0	0	15	0	0	0				55	16	45.0704	22	0	0	45.0c
78	2019	Flower#2	Petal	T8710-P5-3	45	20	61.5385	104	32	47.0588	108.597				51	21	58.3333	21	5	38.4615	96.7949				64	0	0	53	0	0	0				37	18	65.4545	29	4	48.4848	113.939
79	2019	Flower#2	Stamen	T8710-X1-1a	46	17	53.9683	96	30	47.619	101.587	91.13			57	28	65.8824	23	9	56.25	122.132	107.835			45	0	0	37	0	0	0				39	19	65.5172	24	1	16	81.5172	100.203
80	2019	Flower#2	Stamen	T8710-X1-1b	60	16	42.1053	133	24	30.5732	72.6785				46	40	93.0233	24	11	62.8571	155.88				50	1	3.92157	23	0	0	0				49	27	71.0526	28	6	70.5882	141.641
81	2019	Flower#2	Stamen	T8710-X1-2	33	15	62.5	94	7	13.8614	76.3614				28	33	108.197	25	4	27.5862	135.783				54	0	0	27	0	0	0				36	30	90.9091	23	1	16.6667	107.576
82	2019	Flower#2	Stamen	T8710-X1-3	29	34	107.937	164	4	4.7619	112.698				40	31	87.3239	36	8	36.3636	123.688				57	0	0	42	0	0	0				25	30	109.091	27	3	40	149.091
83	2019	Flower#2	Stamen	T8710-X2-1	32	18	72	123	24	32.6531	104.653				46	25	70.4225	37	9	39.1304	109.553				39	0	0	36	0	0	0				34	17	66.6667	28	2	26.6667	93.3333
84	2019	Flower#2	Stamen	T8710-X2-2a	46	15	49.1803	114	15	23.2558	72.4361				31	22	83.0189	36	4	20	103.019				50	0	0	38	0	0	0				36	18	66.6667	40	1	9.7561	76.4228
85	2019	Flower#2	Stamen	T8710-X2-2b	24	8	50	144	7	9.27152	59.2715				33	24	84.2105	36	5	24.3902	108.601				55	0	0	34	0	0	0				41	19	63.3333	28	3	38.7097	102.043
86	2019	Flower#2	Stamen	T8710-X2-3	55	14	40.5797	118	24	33.8028	74.3825				61	26	59.7701	38	6	27.2727	87.0428				57	0	0	29	0	0	0				34	36	102.857	23	1	16.6667	119.524
87	2019	Flower#2	Stamen	T8710-X3-1	22	10	62.5	134	14	18.9189	81.4189				35	24	81.3559	30	1	6.45161	87.8075				33	0	0	46	0	0	0				42	18	60	14	3	70.5882	130.588
88	2019	Flower#2	Stamen	T8710-X3-2a	37	16	60.3774	102	31	46.6165	106.994				45	10	36.3636	25	6	38.7097	75.0733				67	0	0	36	0	0	0				54	25	63.2911	41	2	18.6047	81.8958
89	2019	Flower#2	Stamen	T8710-X3-2b	43	13	46.4286	131	29	36.25	82.6786				41	19	63.3333	21	3	25	88.3333				47	0	0	34	0	0	0				67	22	49.4382	29	2	25.8065	75.2447
90	2019	Flower#2	Stamen	T8710-X3-3	41	20	65.5738	153	26	29.0503	94.624				52	37	83.1461	40	5	22.2222	105.368				83	0	0	29	0	0	0				43	21	65.625	44	3	25.5319	91.1569
91	2019	Flower#2	Stamen	T8710-X4-1	34	26	86.6667	115	20	29.6296	116.296				42	28	80	31	3	17.6471	97.6471				46	0	0	35	0	0	0				34	13	55.3191	31	0	0	55.3c
92	2019	Flower#2	Stamen	T8710-X4-2a	39	32	90.1408	248	0	0	90.1408				33	14	59.5745	20	6	46.1538	105.728				54	0	0	30	0	0	0				73	16	35.9551	33	3	33.3333	69.2884
93	2019	Flower#2	Stamen	T8710-X4-2b	59	9	26.4706	172	43	40	66.4706				42	17	57.6271	37	10	42.5532	100.18				55	0	0	32	0	0	0				65	42	78.5047	42	2	18.1818	96.6865
94	2019	Flower#2	Stamen	T8710-X4-3	32	15	63.8298	118	14	21.2121	85.0419				43	34	88.3117	25	3	21.4286	109.74				65	0	0	35	0	0	0				27	24	94.1176	34	0	0	94.1176
95	2019	Flower#2	Stamen	T8710-X5-1	29	23	88.4615	77	15	32.6087	121.07				41	35	92.1053	24	9	54.5455	146.651				60	0	0	42	0	0	0				36	11	46.8085	37	1	10.5263	57.3c
96	2019	Flower#2	Stamen	T8710-X5-2a	34	25	84.7458	131	16	21.7687	106.514				42	27	78.2609	34	5	25.641	103.902				65	0	0	35	0	0	0				51	22	60.274	36	2	21.0526	81.3266
97	2019	Flower#2	Stamen	T8710-X5-2b	35	24	81.3559	147	24	28.0702	109.426				46	25	70.4225	44	5	20.4082	90.8307				53	0	0	42	0	0	0				53	46	92.9293	31	3	35.2941	128.223
98	2019	Flower#2	Stamen	T8710-X5-3	45	20	61.5385	132	20	26.3158	87.8543				39	25	78.125	33	4	21.6216	99.7466				43	0	0	27	0	0	0				43	23	69.697	27	1	14.2857	83.9827
99	2019	Leaf @Flower#2	Leaf	T8710L1-01	81	42	68.2927	234	60	40.8163	109.109	100.449			98	56	72.7273	58	5	15.873	88.6003	105.356
100	2019	Leaf @Flower#2	Leaf	T8710L1-02	52	42	89.3617	216	38	29.9213	119.283				95	57	75	64	10	27.027	102.027
101	2019	Leaf @Flower#2	Leaf	T8710L1-03	73	39	69.6429	188	17	16.5854	86.2282				110	69	77.095	48	3	11.7647	88.8597
102	2019	Leaf @Flower#2	Leaf	T8710L1-04	63	27	60	197	33	28.6957	88.6957				84	58	81.6901	54	11	33.8462	115.536
103	2019	Leaf @Flower#2	Leaf	T8710L1-05	85	36	59.5041	187	30	27.6498	87.1539				93	57	76	44	14	48.2759	124.276
104	2019	Leaf @Flower#2	Leaf	T8710L1-06	67	31	63.2653	226	36	27.4809	90.7462				98	46	63.8889	30	5	28.5714	92.4603
105	2019	Leaf @Flower#2	Leaf	T8710L1-07	77	31	57.4074	253	54	35.1792	92.5866				88	36	58.0645	56	13	37.6812	95.7457
106	2019	Leaf @Flower#2	Leaf	T8710L1-08	59	31	68.8889	253	41	27.8912	96.78				70	44	77.193	49	8	28.0702	105.263
107	2019	Leaf @Flower#2	Leaf	T8710L1-09	62	44	83.0189	219	40	30.888	113.907				91	59	78.6667	52	7	23.7288	102.395
108	2019	Leaf @Flower#2	Leaf	T8710L1-10	70	44	77.193	235	64	42.8094	120.002				94	69	84.6626	49	18	53.7313	138.394
109	2017	Branch1-1_Leaves			18	14	87.5	75	6	14.8148	102.315	97.4317			22	11	66.6667	19	2	19.0476	85.7143	106.774
110	2017	Branch1-1_Leaves			26	21	89.3617	65	3	8.82353	98.1852				26	19	84.4444	56	6	19.3548	103.799
111	2017	Branch1-1_Leaves			26	15	73.1707	55	2	7.01754	80.1883				17	24	117.073	45	2	8.51064	125.584
112	2017	Branch1-1_Leaves			27	21	87.5	58	7	21.5385	109.038				15	15	100	47	3	12	112
																					a Four low outliers excluded based on Grubb's test										b Three low outliers excluded based on Grubb's test										c Eight low outliers excluded based on Grubb's test
