# Supplementary material for: Mutations mark cell lineages and sectors in flowers of a woody angiosperm
Source: PLoS Genet. 2025 Aug 18;21(8):e1011829. doi: 10.1371/journal.pgen.1011829 (PMC12370204; doi:10.1371/journal.pgen.1011829)
Supplement: S9 Table — (XLSX) [file pgen.1011829.s023.xlsx]

## Sheet: S9_Table
Table S9. Histology cell counts of epidermis (L1) and interior (L2 derived) proportions.
Part	Rpp	Epidermal Cell Count	Interior Cell Count	Total	%Epi	Ave%Epidermis	SE	%Int	Ave%Interior
Leaf	1	25	215	240	0.104167	0.121988	0.0168835	0.895833	0.878012
	2	14	118	132	0.106061			0.893939
	3	19	103	122	0.155738			0.844262
Sepal	1	35	232	267	0.131086	0.139705	0.00770648	0.868914	0.860295
	2	29	158	187	0.15508			0.84492
	3	23	150	173	0.132948			0.867052
Petal	1	28	91	119	0.235294	0.251401	0.0210302	0.764706	0.748599
	2	21	72	93	0.225806			0.774194
	3	17	41	58	0.293103			0.706897
Stamen	1	49	298	347	0.14121	0.145769	0.0148794	0.85879	0.854231
	2	19	136	155	0.122581			0.877419
	3	38	181	219	0.173516			0.826484
Carpel	1	38	494	532	0.0714286	0.0938658	0.0113282	0.928571	0.906134
	2	29	240	269	0.107807			0.892193
	3	26	228	254	0.102362			0.897638
