# Supplementary material for: Mutations mark cell lineages and sectors in flowers of a woody angiosperm
Source: PLoS Genet. 2025 Aug 18;21(8):e1011829. doi: 10.1371/journal.pgen.1011829 (PMC12370204; doi:10.1371/journal.pgen.1011829)
Supplement: S10 Table — (XLSX) [file pgen.1011829.s024.xlsx]

## Sheet: S10_Table
Table S10. PCR amplification of #M119, #M101, #M71, and #M120.
					Quantified Peak Areas
Mutation	Material	Flower Part	Flower	BioSample	Reference_Base	ALT_ Base	VAF%	Avg_VAF%
M119	Flowers 3,4,5	Carpel	F3	F3_C1.1	839	40	4.55063	8.66361
				F3_C1.2	790	115	12.7072
			F4	F4_C1.1	656	37	5.33911
				F4_C1.2	626	78	11.0795
			F5	F5_C1.1	657	34	4.92041
				F5_C1.2	673	104	13.3848
		Sepal	F3	F3_E1	823	105	11.3147	14.112
				F3_E2	789	121	13.2967
			F4	F4_E1	593	92	13.4307
				F4_E2	ND	ND	ND
			F5	F5_E1	ND	ND	ND
				F5_E2	563	127	18.4058
		Stamen	F3	F3_X1	724	227	23.8696	21.0824
				F3_X2	693	221	24.1794
			F4	F4_X1	578	142	19.7222
				F4_X2	583	137	19.0278
			F5	F5_X1	569	151	20.9722
				F5_X2	573	132	18.7234
		Petal	F3	F3_P1	609	342	35.9621	28.6569
				F3_P2	627	334	34.7555
			F4	F4_P1	505	187	27.0231
				F4_P2	549	153	21.7949
			F5	F5_P1	503	160	24.1327
				F5_P2	515	203	28.273
M101	Flowers 3,4,5	Carpel	F3	F3_C1.1	792	37	4.46321	13.0808
				F3_C1.2	765	88	10.3165
			F4	F4_C1.1	808	33	3.9239
				F4_C1.2	801	61	7.07657
			F5	F5_C1.1	760	41	5.1186
				F5_C1.2	747	68	8.34356
		Sepal	F3	F3_E1	766	80	9.45626	20.3951
				F3_E2	757	82	9.77354
			F4	F4_E1	788	77	8.90173
				F4_E2	759	85	10.0711
			F5	F5_E1	732	91	11.0571
				F5_E2	709	96	11.9255
		Stamen	F3	F3_X1	699	147	17.3759	36.4974
				F3_X2	728	154	17.4603
			F4	F4_X1	694	161	18.8304
				F4_X2	705	159	18.4028
			F5	F5_X1	644	149	18.7894
				F5_X2	655	150	18.6335
		Petal	F3	F3_P1	665	235	26.1111	50.2872
				F3_P2	617	210	25.393
			F4	F4_P1	631	228	26.5425
				F4_P2	612	214	25.908
			F5	F5_P1	588	179	23.3377
				F5_P2	561	173	23.5695
M71	Flowers 3,4,5	Carpel	F3	F3_C1.1	328	374	53.2764	43.0025
				F3_C1.2	429	255	37.2807
			F4	F4_C1.1	348	369	51.4644
				F4_C1.2	397	265	40.0302
			F5	F5_C1.1	317	356	52.8975
				F5_C1.2	537	161	23.0659
		Sepal	F3	F3_E1	426	332	43.7995	42.4091
				F3_E2	392	329	45.6311
			F4	F4_E1	380	308	44.7674
				F4_E2	349	276	44.16
			F5	F5_E1	420	264	38.5965
				F5_E2	440	264	37.5
		Stamen	F3	F3_X1	461	243	34.517	32.1503
				F3_X2	480	228	32.2034
			F4	F4_X1	413	177	30
				F4_X2	399	194	32.715
			F5	F5_X1	391	184	32
				F5_X2	416	191	31.4662
		Petal	F3	F3_P1	451	142	23.946	22.4478
				F3_P2	542	150	21.6763
			F4	F4_P1	467	130	21.7755
				F4_P2	565	130	18.705
			F5	F5_P1	437	143	24.6552
				F5_P2	426	134	23.9286
M120	Flowers 3,4,5	Carpel	F3	F3_C1.1	801	746	48.2224	48.7223
				F3_C1.2	936	905	49.1581
			F4	F4_C1.1	820	749	47.7374
				F4_C1.2	728	669	47.8883
			F5	F5_C1.1	809	793	49.5006
				F5_C1.2	870	864	49.827
		Sepal	F3	F3_E1	ND	ND	ND	ND
				F3_E2	ND	ND	ND
			F4	F4_E1	ND	ND	ND
				F4_E2	ND	ND	ND
			F5	F5_E1	ND	ND	ND
				F5_E2	ND	ND	ND
		Stamen	F3	F3_X1	ND	ND	ND	ND
				F3_X2	ND	ND	ND
			F4	F4_X1	ND	ND	ND
				F4_X2	ND	ND	ND
			F5	F5_X1	ND	ND	ND
				F5_X2	ND	ND	ND
		Petal	F3	F3_P1	1500	515	25.5583	23.295
				F3_P2	1503	448	22.9626
			F4	F4_P1	1292	360	21.7918
				F4_P2	1503	448	22.9626
			F5	F5_P1	1518	460	23.2558
				F5_P2	1275	386	23.239
