# Supplementary material for: Mutations mark cell lineages and sectors in flowers of a woody angiosperm
Source: PLoS Genet. 2025 Aug 18;21(8):e1011829. doi: 10.1371/journal.pgen.1011829 (PMC12370204; doi:10.1371/journal.pgen.1011829)
Supplement: S11 Table — (XLSX) [file pgen.1011829.s025.xlsx]

## Sheet: S11_Table
Table S11. Transmission of Group 2 mutations into seven progeny
				#M101				#M103				#M120
Progeny	Material	Source	SampleID	REF	ALT	VAF(%)	CALL	REF	ALT	VAF(%)	CALL	REF	ALT	VAF(%)	CALL
1	First True Leaf	Branch B1-45	DHQ1_B1-45-4-FR1	60	0	0	Absent	31	40	56.338	HET	0	53	100	HOM
2	First True Leaf	Branch B1-45	DHQ1_B1-45-3-FR1	66	0	0	Absent	45	30	40	HET	0	49	100	HOM
3	First True Leaf	Branch B1-40	DHQ1_B1-40-1-FR1	46	0	0	Absent	0	69	100	HOM	40	0	0	Absent
4	First True Leaf	Branch B1-32	DHQ1_B1-32-8-FR1	73	0	0	Absent	35	24	40.678	HET	27	29	51.7857	HET
5	First True Leaf	Branch B1-32	DHQ1_B1-32-4-FR1	46	0	0	Absent	58	0	0	Absent	25	15	37.5	HET
6	First True Leaf	Branch B1-32	DHQ1_B1-32-4-1-FR1	65	0	0	Absent	35	34	49.2754	HET	27	32	54.2373	HET
7	First True Leaf	Branch B1-32	DHQ1_B1-32-12-FR1	58	0	0	Absent	0	65	100	HOM	50	0	0	Absent
Parent	Branch Leaf	Branch B1-16	DHQ1_B1-16-L1	52	5	8.77193		31	13	29.5455		17	8	32
	Branch Leaf	Branch B1-15	DHQ1_B1-15-L1	44	3	6.38298		27	25	48.0769		9	13	59.0909
	Branch Leaf	Branch B1-14	DHQ1_B1-14-L2	74	3	3.8961		33	26	44.0678		19	7	26.9231
	Branch Leaf	Branch B1-14	DHQ1_B1-14-L1	48	1	2.04082		11	18	62.069		8	9	52.9412
	Branch Leaf	Branch B1-13	DHQ1_B1-13-L2	74	2	2.63158		29	17	36.9565		9	12	57.1429
	Branch Leaf	Branch B1-13	DHQ1_B1-13-L1	59	0	0		24	26	52		13	11	45.8333
	Branch Leaf	Branch B1-12	DHQ1_B1-12-L2	75	2	2.5974		31	32	50.7937		11	9	45
	Branch Leaf	Branch B1-12	DHQ1_B1-12-L1	49	7	12.5		29	18	38.2979		13	6	31.5789
	Branch Leaf	Branch B1-11	DHQ1_B1-11-L2	70	0	0		32	27	45.7627		16	11	40.7407
	Branch Leaf	Branch B1-11	DHQ1_B1-11-L1	53	4	7.01754		25	23	47.9167		9	11	55
	Branch Leaf	Branch B1-10	DHQ1_B1-10-L2	61	4	6.15385		19	23	54.7619		14	6	30
	Branch Leaf	Branch B1-10	DHQ1_B1-10-L1	50	2	3.84615		24	20	45.4545		11	11	50
	Branch Leaf	Branch B1-9	DHQ1_B1-9-L2	61	2	3.1746		26	14	35		12	15	55.5556
	Branch Leaf	Branch B1-9	DHQ1_B1-9-L1	80	5	5.88235		35	16	31.3725		23	10	30.303
	Branch Leaf	Branch B1-8	DHQ1_B1-8-L2	49	2	3.92157		26	21	44.6809		22	11	33.3333
	Branch Leaf	Branch B1-8	DHQ1_B1-8-L1	60	7	10.4478		29	25	46.2963		21	17	44.7368
	Branch Leaf	Branch B1-7	DHQ1_B1-7-L2	69	4	5.47945		25	30	54.5455		16	24	60
	Branch Leaf	Branch B1-7	DHQ1_B1-7-L1	54	2	3.57143		39	28	41.791		19	21	52.5
	Branch Leaf	Branch B1-6	DHQ1_B1-6-L2	58	2	3.33333		30	19	38.7755		17	15	46.875
	Branch Leaf	Branch B1-6	DHQ1_B1-6-L1	49	4	7.54717		22	27	55.102		17	12	41.3793
	Branch Leaf	Branch B1-5	DHQ1_B1-5-L2	56	3	5.08475		21	17	44.7368		9	24	72.7273
	Branch Leaf	Branch B1-5	DHQ1_B1-5-L1	46	1	2.12766		26	12	31.5789		13	15	53.5714
	Branch Leaf	Branch B1-4	DHQ1_B1-4-L2	42	3	6.66667		22	15	40.5405		6	7	53.8462
	Branch Leaf	Branch B1-4	DHQ1_B1-4-L1	39	2	4.87805		22	19	46.3415		9	21	70
	Branch Leaf	Branch B1-3	DHQ1_B1-3-L2	40	2	4.7619		21	22	51.1628		12	17	58.6207
	Branch Leaf	Branch B1-3	DHQ1_B1-3-L1	51	1	1.92308		25	14	35.8974		13	12	48
