# Supplementary material for: Mutations mark cell lineages and sectors in flowers of a woody angiosperm
Source: PLoS Genet. 2025 Aug 18;21(8):e1011829. doi: 10.1371/journal.pgen.1011829 (PMC12370204; doi:10.1371/journal.pgen.1011829)
Supplement: S12 Table — (XLSX) [file pgen.1011829.s026.xlsx]

## Sheet: S12_Table
Table S12_Sector Mutations assigned to Group 1 and Group 2
Sorted Highest to Lowest by Maximum VAF (%)
Mutation	Sample	VAF (%)	Mutation Maximum VAF (%)	Mutation Average VAF (%)	Determination
M53	T8710-X4-2a	58.8235	58.8235	31.8089	Group2
M53	T8710-X4-1	40			Group2
M53	T8710-X4-3	36.3636			Group2
M53	T8710-P3-3b	34.0909			Group2
M53	T8710-P3-3a	28			Group2
M53	T8710-X4-2b	26.9231			Group2
M53	T8710-P3-1	20.9677			Group2
M53	T8710-E1-3a	9.30233			Group2
M42	T8710-X1-3	54.5455	54.5455	33.5102	Group2
M42	T8710-C1-1	52.2727			Group2
M42	T8710-X2-3	51.4286			Group2
M42	T8710-E2-2	50			Group2
M42	T8710-E1-3b	48.2759			Group2
M42	T8710-P4-1b	48			Group2
M42	T8710-E1-1	47.6923			Group2
M42	T8710-C1-2	47.619			Group2
M42	T8710-X4-3	47.0588			Group2
M42	T8710-X5-2b	46.4646			Group2
M42	T8710-E1-2a	46.2366			Group2
M42	T8710-X1-2	45.4545			Group2
M42	T8710-E2-1b	44.6429			Group2
M42	T8710-C1-3b	44.4444			Group2
M42	T8710-E5-1b	43.2099			Group2
M42	T8710-P2-11a	41.5584			Group2
M42	T8710-E3-2a	40.9091			Group2
M42	T8710-E3-1	40.7407			Group2
M42	T8710-E1-3a	40.4762			Group2
M42	T8710-C1-3a	40.3509			Group2
M42	T8710-E1-4	40			Group2
M42	T8710-E4-1b	39.6825			Group2
M42	T8710-E1-2b	39.2523			Group2
M42	T8710-X4-2b	39.2523			Group2
M42	T8710-E5-1a	38.0952			Group2
M42	T8710-E4-1a	37.8947			Group2
M42	T8710-P1-6	37.7778			Group2
M42	T8710-X1-1b	35.5263			Group2
M42	T8710-E5-2	35.4839			Group2
M42	T8710-X5-3	34.8485			Group2
M42	T8710-E3-2b	34.7222			Group2
M42	T8710-P3-3b	34.0659			Group2
M42	T8710-X2-1	33.3333			Group2
M42	T8710-X2-2a	33.3333			Group2
M42	T8710-X3-3	32.8125			Group2
M42	T8710-X1-1a	32.7586			Group2
M42	T8710-P5-3	32.7273			Group2
M42	T8710-E2-1a	32.0988			Group2
M42	T8710-X2-2b	31.6667			Group2
M42	T8710-X3-2a	31.6456			Group2
M42	T8710-P1-3b	31.0345			Group2
M42	T8710-X5-2a	30.137			Group2
M42	T8710-X3-1	30			Group2
M42	T8710-P4-1a	29.4118			Group2
M42	T8710-P1-3a	28.4314			Group2
M42	T8710-P1-4	27.9661			Group2
M42	T8710-X4-1	27.6596			Group2
M42	T8710-E4-2	27.1605			Group2
M42	T8710-P1-11b	26.8817			Group2
M42	T8710-P1-10	26.506			Group2
M42	T8710-P1-1a	26.1905			Group2
M42	T8710-P3-1	25.974			Group2
M42	T8710-P1-1b	25.9259			Group2
M42	T8710-X3-2b	24.7191			Group2
M42	T8710-P1-7	24.3243			Group2
M42	T8710-P1-12	24.0741			Group2
M42	T8710-P3-3a	23.5955			Group2
M42	T8710-X5-1	23.4043			Group2
M42	T8710-P1-2	22.9508			Group2
M42	T8710-P2-10	22.6415			Group2
M42	T8710-P5-2b	22.5352			Group2
M42	T8710-P1-9a	22.2222			Group2
M42	T8710-P1-9b	20.7921			Group2
M42	T8710-P2-5b	19.3548			Group2
M42	T8710-P5-2a	18.8406			Group2
M42	T8710-P1-11a	18.0851			Group2
M42	T8710-X4-2a	17.9775			Group2
M42	T8710-P4-3	17.8571			Group2
M42	T8710-P2-5a	16.4179			Group2
M42	T8710-P2-1	14.2857			Group2
M10	T847-X1-1	48.8372	48.8372	30.6537	Group2
M10	T847-X2-1	47.619			Group2
M10	T847-C1-2	47.3684			Group2
M10	T847-X2-3	46.4286			Group2
M10	T847-C1-1	40			Group2
M10	T847-X4-3	38.2979			Group2
M10	T847-E5-1	36.8421			Group2
M10	T847-E1-1	36.7816			Group2
M10	T847-X3-3	36.2416			Group2
M10	T847-X1-3	34.2857			Group2
M10	T847-X4-1	34.2857			Group2
M10	T847-E1-3	33.8462			Group2
M10	T847-X5-3	33.3333			Group2
M10	T847-X3-1	30			Group2
M10	T847-E4-1	29.4118			Group2
M10	T847-E3-1	29.0323			Group2
M10	T847-P3-1	27.5862			Group2
M10	T847-P1-7	27.4194			Group2
M10	T847-P5-1	25.7576			Group2
M10	T847-P1-12	25.2525			Group2
M10	T847-C1-3	25			Group2
M10	T847-E2-1	23.0769			Group2
M10	T847-P2-1	22.2222			Group2
M10	T847-P2-12	21.2121			Group2
M10	T847-X5-1	20			Group2
M10	T847-P4-3	14.2857			Group2
M10	T847-P1-1	13.4328			Group2
M10	T847-P5-3	10.4478			Group2
M57	T8710-P4-1a	41.8182	41.8182	33.2322	Group2
M57	T8710-P4-3	29.0323			Group2
M57	T8710-P4-1b	28.8462			Group2
M38	T8710-E2-2	41.7476	41.7476	21.4232	Group2
M38	T8710-P1-9b	1.0989			Group2
M06	T847-E2-1	39.1304	39.1304	21.0738	Group2
M06	T847-X4-1	15			Group2
M06	T847-X4-3	9.09091			Group2
M07	T847-X4-3	38.7097	38.7097	36.5423	Group2
M07	T847-X4-1	34.375			Group2
M35	T8710-E4-2	30.4348	30.4348	22.6065	Group2
M35	T8710-P2-1	22			Group2
M35	T8710-P2-11a	15.3846			Group2
M41	T8710-P5-2a	29.2683	29.2683	14.0194	Group2
M41	T8710-E3-1	23.5294			Group2
M41	T8710-P5-2b	22.2222			Group2
M41	T8710-E2-1b	3.125			Group2
M41	T8710-E1-2a	3.0303			Group2
M41	T8710-X4-2a	2.94118			Group2
M17	T847-X5-3	28.8136	28.8136	20.8001	Group2
M17	T847-X3-3	27.4074			Group2
M17	T847-P1-7	22			Group2
M17	T847-X3-1	20			Group2
M17	T847-P1-1	14.8148			Group2
M17	T847-X5-1	11.7647			Group2
M11	T847-P5-3	37.8d	21	10.5917	Group1
M11	T847-P2-12	37.5d			Group1
M11	T847-X3-1	37.5c			Group1
M11	T847-P1-1	27.0d			Group1
M11	T847-P1-7	24.3d			Group1
M11	T847-P2-1	23.0d			Group1
M11	T847-P1-12	22.5d			Group1
M11	T847-X2-1	21			Group1
M11	T847-P3-1	19			Group1
M11	T847-P5-1	15.7			Group1
M11	T847-E4-1	14.2857			Group1
M11	T847-E5-1	14.2857			Group1
M11	T847-E1-3	12.766			Group1
M11	T847-E3-1	12.5			Group1
M11	T847-X3-3	12.5			Group1
M11	T847-X1-1	10.5263			Group1
M11	T847-E2-1	9.7561			Group1
M11	T847-X4-1	9.67742			Group1
M11	T847-X5-3	9.09091			Group1
M11	T847-X2-3	8.69565			Group1
M11	T847-E1-1	8.19672			Group1
M11	T847-X5-1	7.69231			Group1
M11	T847-X1-3	5.26316			Group1
M11	T847-C1-2	3.8961			Group1
M11	T847-P4-3	3.84615			Group1
M11	T847-C1-1	2.5641			Group1
M04	T847-P2-12	25.5d	17.9	9.84323	Group1
M04	T847-P2-1	25.0d			Group1
M04	T847-E3-1	17.9487			Group1
M04	T847-X1-3	13.2075			Group1
M04	T847-E2-1	6.52174			Group1
M04	T847-X1-1	1.69492			Group1
M09	T847-P2-1	22.7d	18.5	10.2988	Group1
M09	T847-P2-12	18.5			Group1
M09	T847-E3-1	13.9535			Group1
M09	T847-E2-1	7.01754			Group1
M09	T847-E1-3	1.72414			Group1
M21	T8710-P4-1b	21.7d	18.4	7.53823	Group1
M21	T8710-P1-11a	18.4			Group1
M21	T8710-X1-1b	17.6471			Group1
M21	T8710-X3-1	17.6471			Group1
M21	T8710-P5-2a	17.1429			Group1
M21	T8710-E2-1a	15.3846			Group1
M21	T8710-P1-1a	14.5833			Group1
M21	T8710-P1-7	13.3333			Group1
M21	T8710-P2-1	12.5			Group1
M21	T8710-P1-12	12.1951			Group1
M21	T8710-P1-11b	12.1212			Group1
M21	T8710-P3-3b	12.1212			Group1
M21	T8710-P5-3	12.1212			Group1
M21	T8710-E1-3a	11.6279			Group1
M21	T8710-P1-1b	10.3448			Group1
M21	T8710-P3-1	10.2041			Group1
M21	T8710-P1-2	10			Group1
M21	T8710-P3-3a	10			Group1
M21	T8710-X1-3	10			Group1
M21	T8710-X2-2b	9.67742			Group1
M21	T8710-E3-2b	9.25926			Group1
M21	T8710-P1-3a	9.09091			Group1
M21	T8710-X5-2b	8.82353			Group1
M21	T8710-P1-4	8.57143			Group1
M21	T8710-X4-2a	8.33333			Group1
M21	T8710-E5-2	7.54717			Group1
M21	T8710-E5-1b	7.14286			Group1
M21	T8710-P1-9a	7.14286			Group1
M21	T8710-P2-10	7.14286			Group1
M21	T8710-E4-1a	6.89655			Group1
M21	T8710-E4-2	6.81818			Group1
M21	T8710-E2-1b	6.66667			Group1
M21	T8710-X2-1	6.66667			Group1
M21	T8710-P2-5a	6.45161			Group1
M21	T8710-X3-2b	6.45161			Group1
M21	T8710-X3-3	6.38298			Group1
M21	T8710-C1-1	5.88235			Group1
M21	T8710-E5-1a	5.71429			Group1
M21	T8710-E1-2b	5.40541			Group1
M21	T8710-E4-1b	5.26316			Group1
M21	T8710-X5-2a	5.26316			Group1
M21	T8710-X3-2a	4.65116			Group1
M21	T8710-X4-2b	4.54545			Group1
M21	T8710-P1-10	4.34783			Group1
M21	T8710-P2-5b	4.34783			Group1
M21	T8710-E1-1	4.16667			Group1
M21	T8710-X1-2	4.16667			Group1
M21	T8710-X2-3	4.16667			Group1
M21	T8710-E3-2a	4			Group1
M21	T8710-P1-9b	4			Group1
M21	T8710-X1-1a	4			Group1
M21	T8710-P1-3b	3.84615			Group1
M21	T8710-C1-2	3.7037			Group1
M21	T8710-X5-3	3.57143			Group1
M21	T8710-P1-6	3.44828			Group1
M21	T8710-P4-3	3.44828			Group1
M21	T8710-P2-11a	3.0303			Group1
M21	T8710-P4-1a	3.0303			Group1
M21	T8710-X5-1	2.63158			Group1
M21	T8710-E1-4	2.5641			Group1
M21	T8710-C1-3b	2.43902			Group1
M21	T8710-X2-2a	2.43902			Group1
M21	T8710-E3-1	2.22222			Group1
M21	T8710-E1-2a	2.17391			Group1
M02	T847-X2-1	17.2414	17.2414	10.0278	Group1
M02	T847-X2-3	10.7143			Group1
M02	T847-P4-3	2.12766			Group1
M46	T8710-X3-3	16.9231	16.9231	11.1113	Group1
M46	T8710-X3-1	9.43396			Group1
M46	T8710-X3-2a	6.97674			Group1
M56	T8710-C1-3b	16.129	16.129	8.05492	Group1
M56	T8710-C1-1	6.25			Group1
M56	T8710-C1-3a	1.78571			Group1
M40	T8710-P1-3a	11.2903	11.2903	7.50123	Group1
M40	T8710-E3-2b	10.0719			Group1
M40	T8710-E3-2a	9.09091			Group1
M40	T8710-P1-3b	7.77778			Group1
M40	T8710-E4-1a	6.66667			Group1
M40	T8710-E4-1b	5.82524			Group1
M40	T8710-P1-1a	1.78571			Group1
M25	T8710-X1-3	10.9756	10.9756	6.1457	Group1
M25	T8710-P1-12	1.31579			Group1
M52	T8710-X3-3	10.3175	10.3175	5.14334	Group1
M52	T8710-X3-2a	4.08163			Group1
M52	T8710-P1-6	1.03093			Group1
		c One stamen value for #M11 is excluded based on Grubb Outlier Test (P<0.001)
		d Ten petal values of VAF%>21 are excluded from the maximum VAF calculations for Group 1 mutations
