# Supplementary material for: Mutations mark cell lineages and sectors in flowers of a woody angiosperm
Source: PLoS Genet. 2025 Aug 18;21(8):e1011829. doi: 10.1371/journal.pgen.1011829 (PMC12370204; doi:10.1371/journal.pgen.1011829)
Supplement: S13 Table — (XLSX) [file pgen.1011829.s027.xlsx]

## Sheet: S13_Table
Table S13_ Genome-wide assessments of somatic mutations in woody flowering plants.
Sorted by publication date with earliest at top
Family	Species	Trees	Genome Samples	# de novo Somatic Point Mutations Identified	Mutations/Sample	Units Studied	Progeny Measured	Assessment of Nesting?	Cell Variant Fraction (%) estimated	Filtered out low VAF SNPs? Threshold given	Publication
Fagaceae	Quercus robur	1	26	17	0.653846	Leaf	No	Yes	No	Not specified	Schmid-Siegert et al. 2017
		1	3	46	15.3333	Leaf	Yes	No	No	Yes. SNPs discarded if VAF<0.25	Plomion et al. 2018
			116	9		Acorn Embryo (radicle and plumule)		No	No	No lower limit?
Rosaceae	Prunus persica	7	7	240	34.2857	Leaf	Yes	No	No	Yes. Threshold of >5 reads with mutation	Xie et al. 2016
			63	240?		Seedling Leaf		No	No	No lower limit	Xie et al. 2016
		6	190	132	0.694737	Leaf / Petal	No	No	No	Yes. Threshold of >5 reads with mutation in at least one sample	Wang et al. 2019
Rosaceae	Prunus mira	4	76	158	2.07895	Leaf	Yes	No	No	Yes. Threshold of >5 reads with mutation in at least one sample	Wang et al. 2019
			14	19?		Seedling Leaf		No	No	No lower limit	Wang et al. 2019
Rosaceae	Prunus mume	2	58	183	3.15517	Leaf	No	No	No	Yes. Threshold of >5 reads with mutation in at least one sample	Wang et al. 2019
Salicaceae	Salix suchowensis	1	52	20	0.384615	Leaf	No	No	No	Yes. Threshold of >5 reads with mutation in at least one sample	Wang et al. 2019
Myrtaceae	Eucalyptus melliodora	1	24	99	4.125	Leaf	No	No	No	ExcessHet annotation < 40	Orr et al. 2020
Salicaceae	Salix suchowensis	1	55	199	3.61818	Leaf	No	Yes	No	Yes. Threshold of >5 reads with mutation in at least one sample	Ren et al. 2021
Rutaceae	Citrus clementina	1	17	73	4.29412	Leaf	No	Yes	No	No lower limit	Perez-Roman et al. 2021
Oleaceae	Osmanthus fragrans	1	8	264	33	Leaf	No	No	No	No lower limit	Duan et al. 2022
Dipterocarpaceae	Shorea laevis	2	32	962	30.0625	Leaf, Trunk Cambium	No	Yes	No	Yes. Threshold of >5 reads in at least one branch sample	Satake et al. 2023
Dipterocarpaceae	Shorea leprosula	2	32	174	5.4375	Leaf, Trunk Cambium	No	Yes	No	Yes. Threshold of >5 reads in at least one branch sample	Satake et al. 2023
Fabaceae	Dicorynia guianensis	1	33	15066	456.545	Leaf, Trunk Cambium, Fruit	Yes	No	No	No lower limit	Schmitt et al. 2024
Lauraceae	Sextonia rubra	1	27	3208	118.815	Leaf, Trunk Cambium Fruit	Yes	No	No	No lower limit	Schmitt et al. 2024
Rosaceae	Prunus armeniaca	1	21	34	1.61905	Fruit peel, Fruit flesh, Leaf	No	Yes	No	Yes. Filtered out if ALT read count ≤ 20	Goel et al. 2024
Rosaceae	Prunus persica	1	108	70	0.648148	Sepal, Petal, Stamen, Carpel, Leaf	Yes	Yes	Yes	Yes. Threshold of >5 reads with mutation in at least one sample	Ji et al. (This Paper)
	Total Samples	34	962
	Median Values			145	4.125
